# Supplementary material for: A phenotypic small-molecule screen identifies halogenated salicylanilides as inhibitors of fungal morphogenesis, biofilm formation and host cell invasion
Source: Sci Rep. 2018 Aug 1;8:11559. doi: 10.1038/s41598-018-29973-8 (PMC6070544; doi:10.1038/s41598-018-29973-8)
Supplement: Supplementary file 2 — Table S2 [file 41598_2018_29973_MOESM2_ESM.xlsx]

## Sheet: Sheet2
Table S2
List of differentially regulated genes in C. albicans cells challenged with Niclosamide.
Statistical analysis used Welch’s t test with a false-discovery rate (FDR) of 5% and 2-fold enrichment cut-off.

## Sheet: Up
Systematic	Normalized	t-test P-value	Common	Description	GO biological process	GO molecular function	GO cellular component
orf19.6844	46.2572	0.000254496	ICL1	Isocitrate lyase; enzyme of glyoxylate cycle; required for wild-type virulence in murine systemic infection; no mammalian homolog; gene induced upon phagocytosis by macrophage; farnesol regulated; Pex5p-dependent peroxisomal localization	GO:0006097 glyoxylate cycle | GO:0009405 pathogenesis |	GO:0004451 isocitrate lyase activity |	GO:0005777 peroxisome |
orf19.5604	31.908	0.00157581	MDR1	Multidrug efflux pump of plasma membrane; member of the MDR family of major facilitator transporter superfamily; methotrexate is preferred substrate; overexpression in drug-resistant clinical isolates confers fluconazole resistance	GO:0006855 multidrug transport | GO:0046618 drug export | GO:0042493 response to drug | GO:0015903 fluconazole transport | GO:0042710 biofilm formation | GO:0006979 response to oxidative stress | GO:0009405 pathogenesis | GO:0009636 response to toxin | GO:0015893 drug transport |	GO:0015559 multidrug efflux pump activity | GO:0015244 fluconazole transporter activity | GO:0015238 drug transporter activity |	GO:0005886 plasma membrane | GO:0016021 integral to membrane | GO:0005887 integral to plasma membrane | GO:0016020 membrane |
orf19.4773	31.5176	0.0443618	AOX2	Alternative oxidase; induced by antimycin A, some oxidants; growth- and carbon-source-regulated; one of two isoforms (Aox1p and Aox2p); involved in cyanide-resistant respiratory pathway that is absent from S. cerevisiae	GO:0045333 cellular respiration | GO:0009060 aerobic respiration |	GO:0009916 alternative oxidase activity |	GO:0005739 mitochondrion | GO:0005886 plasma membrane |
orf19.4652	31.136	0.043814		Predicted ORF in Assemblies 19, 20 and 21
orf19.7554	26.1515	0.0150907		Transporter; similar to the Sit1 siderophore transporter; induced by nitric oxide independent of Yhb1; repressed during chlamydospore formation in C. albicans and C. dubliniensis; rat catheter biofilm repressed	GO:0015893 drug transport |	GO:0015238 drug transporter activity |	GO:0016020 membrane |
orf19.4779	20.2992	0.0211301		Putative transporter; slightly similar to the Sit1p siderophore transporter; Gcn4p-regulated; fungal-specific (no human or murine homolog); transcriptionally activated by Mnl1p under weak acid stress	GO:0015893 drug transport |	GO:0015239 multidrug transporter activity | GO:0015238 drug transporter activity |	GO:0016020 membrane |
orf19.4833	13.654	0.0532801	MLS1	Malate synthase; enzyme of the glyoxylate cycle; peroxisomal; no mammalian homolog; transcription is induced upon phagocytosis by macrophage; regulated upon white-opaque switching; biofilm-repressed; strong oxidative stress induced		GO:0006097 glyoxylate cycle |	GO:0004474 malate synthase activity |	GO:0005782 peroxisomal matrix | GO:0005777 peroxisome |
orf19.7204	12.8226	8.37786e-05		Predicted ORF in Assemblies 19, 20 and 21			GO:0005737 cytoplasm |
orf19.5759	12.0958	0.0372467	SNQ2	Protein similar to S. cerevisiae Snq2p transporter; member of PDR subfamily of ABC family; transposon mutation affects filamentation; benomyl-induced transcription; detected at yeast-form cell plasma membrane by mass spec	GO:0030447 filamentous growth | GO:0042493 response to drug | GO:0006810 transport | GO:0000304 response to singlet oxygen |	GO:0008559 xenobiotic-transporting ATPase activity | GO:0042626 ATPase activity, coupled to transmembrane movement of substances | GO:0005524 ATP binding |	GO:0016021 integral to membrane | GO:0005886 plasma membrane | GO:0005739 mitochondrion | GO:0005624 membrane fraction |
orf19.5282	11.8026	0.0252471		Predicted ORF in Assemblies 19, 20 and 21; decreased expression in hyphae compared to yeast-form cells; regulated by Efg1p and Efh1p; intron in 5'-UTR; transcriptionally activated by Mnl1p under weak acid stress
orf19.7166	10.4214	0.000591511		Predicted ORF in Assemblies 19, 20 and 21; increased transcription is observed in an azole-resistant strain that overexpresses MDR1; transcriptionally activated by Mnl1p under weak acid stress
orf19.3364	8.74109	0.000789003		Predicted ORF in Assemblies 19, 20 and 21; possibly spurious ORF (Annotation Working Group prediction)
orf19.4914.1	8.52119	0.0485401		ORF added to Assembly 21 based on comparative genome analysis
orf19.4921.1	8.27096	0.0408059		ORF added to Assembly 21 based on comparative genome analysis
orf19.1783	8.01776	0.000736737	YOR1	Protein similar to S. cerevisiae Yor1p, which is a plasma membrane transporter of the ATP-binding cassette (ABC) family involved in resistance to aureobasidin A; transcription is specific to white cell type	GO:0042493 response to drug | GO:0006810 transport |	GO:0008559 xenobiotic-transporting ATPase activity | GO:0042626 ATPase activity, coupled to transmembrane movement of substances | GO:0005524 ATP binding |	GO:0016021 integral to membrane | GO:0005624 membrane fraction | GO:0005886 plasma membrane |
orf19.4477	7.8378	0.00237325	CSH1	Member of aldo-keto reductase family, similar to aryl alcohol dehydrogenases; role in adhesion to fibronectin, cell surface hydrophobicity; regulated by temperature, growth phase, benomyl, macrophage interaction; azole resistance associated	GO:0007160 cell-matrix adhesion | GO:0009405 pathogenesis | GO:0006081 cellular aldehyde metabolic process | GO:0042710 biofilm formation |	GO:0016491 oxidoreductase activity | GO:0018456 aryl-alcohol dehydrogenase activity |	GO:0005829 cytosol | GO:0009986 cell surface | GO:0030446 hyphal cell wall |
orf19.7314	7.1843	0.0102144	CDG1	Protein described as similar to cysteine dioxygenases; expression is regulated upon white-opaque switching; transcription is upregulated in both intermediate and mature biofilms
orf19.449	6.83793	0.00214636		Predicted ORF in Assemblies 19, 20 and 21; possible phosphatidyl synthase; transcription reduced upon yeast-hyphal switch; protein detected by mass spec in stationary phase cultures			GO:0005739 mitochondrion |
orf19.3670	6.14115	0.0239881	GAL1	Galactokinase; transcription regulated by galactose; transcription regulated by Mig1p and Tup1p; not required for systemic mouse virulence; farnesol-downregulated in biofilm; fluconazole-induced	GO:0015757 galactose transport | GO:0019388 galactose catabolic process | GO:0000411 positive regulation of transcription by galactose |	GO:0004335 galactokinase activity | GO:0016563 transcription activator activity |	GO:0005634 nucleus | GO:0005737 cytoplasm |
orf19.2802	5.62375	2.78139e-05	PDR10	Upregulated by Rim101p at pH 8; merged with orf19.918 in Assembly 20
orf19.6660	5.57492	0.0187485		Predicted ORF in Assemblies 19, 20 and 21			GO:0005739 mitochondrion |
orf19.7042	5.38955	0.00664984		Increased transcription is observed upon benomyl treatment or in an azole-resistant strain that overexpresses MDR1; induced by nitric oxide
orf19.1027	5.36672	0.000234123	PDR16	Phosphatidylinositol transfer protein; increased transcription correlates with CDR1 and CDR2 overexpression and azole resistance; induced by fluphenazine, 17-beta-estradiol, ethynyl estradiol, nitric oxide; farnesol-downregulated in biofilm	GO:0042493 response to drug | GO:0016126 sterol biosynthetic process | GO:0015914 phospholipid transport |	GO:0008526 phosphatidylinositol transporter activity |	GO:0001950 plasma membrane enriched fraction | GO:0005811 lipid particle | GO:0005792 microsome |
orf19.4907	5.29785	0.0117846		Predicted ORF in Assemblies 19, 20 and 21; increased transcription is observed upon fluphenazine treatment; possibly transcriptionally regulated by Tac1p; induced by nitric oxide; fungal-specific (no human or murine homolog)	GO:0008361 regulation of cell size |		GO:0005737 cytoplasm |
orf19.2414	5.08174	0.0309976		Predicted ORF in Assemblies 19, 20 and 21			GO:0005739 mitochondrion | GO:0005624 membrane fraction |
orf19.3734	4.78058	0.0362855	GEF2	Predicted ORF in Assemblies 19, 20 and 21	GO:0030003 cellular cation homeostasis |	GO:0005247 voltage-gated chloride channel activity |	GO:0005798 Golgi-associated vesicle | GO:0005886 plasma membrane |
orf19.847	4.47712	0.000774117	YIM1	Protein similar to protease of mitochondrial inner membrane; increased transcription is observed upon benomyl treatment; macrophage-downregulated gene	GO:0006627 mitochondrial protein processing during import | GO:0006974 response to DNA damage stimulus |	GO:0004175 endopeptidase activity |	GO:0005743 mitochondrial inner membrane | GO:0005811 lipid particle |
orf19.7513	4.25543	0.0495698		Predicted ORF in Assemblies 19, 20 and 21	GO:0030476 ascospore wall assembly |	GO:0003824 catalytic activity | GO:0019825 oxygen binding |
orf19.670.2	4.23386	0.00544053		ORF Predicted by Annotation Working Group
orf19.771	4.14712	0.0427879	LPG20	Protein of aldo-keto reductase family; nonessential; similar to aryl alcohol dehydrogenases, S. cerevisiae Ypl088wp, A. tumefaciens MocA; osmotic stress-induced, correlates with overexpression of MDR1 in fluconazole-resistant isolate	GO:0006081 cellular aldehyde metabolic process |	GO:0018456 aryl-alcohol dehydrogenase activity |
orf19.5205	4.11588	0.0346152		Predicted ORF in Assemblies 19, 20 and 21
orf19.3749	4.03047	0.0104674	IFC3	Oligopeptide transporter; transcriptionally induced upon phagocytosis by macrophage; induced by BSA or peptides; fluconazole-induced; upregulated by Rim101p at pH 8; virulence-group-correlated expression; no human or murine homolog	GO:0006857 oligopeptide transport | GO:0019740 nitrogen utilization |	GO:0015198 oligopeptide transporter activity |
orf19.4901	3.96637	0.0038553		Predicted ORF in Assemblies 19, 20 and 21; merged with orf19.4902 in Assembly 21		GO:0046547 trans-aconitate 3-methyltransferase activity |	GO:0005829 cytosol |
orf19.86	3.9626	0.0317207		Protein described as glutathione peroxidase; macrophage-downregulated gene	GO:0006979 response to oxidative stress |	GO:0004602 glutathione peroxidase activity | GO:0047066 phospholipid-hydroperoxide glutathione peroxidase activity |	GO:0005622 intracellular |
orf19.2242	3.80948	0.00095383	PRB1	Putative endoprotease B; regulated by heat, carbon source (GlcNAc-induced), nitrogen, macrophage response, human neutrophils; putative D200-H232-S389 catalytic triad; similar to (but does not replace) S. cerevisiae vacuolar B protease Prb1p	GO:0007039 vacuolar protein catabolic process | GO:0006508 proteolysis | GO:0042594 response to starvation |	GO:0004252 serine-type endopeptidase activity |	GO:0000324 fungal-type vacuole |
orf19.6232	3.75103	0.000907093	NPR1	Predicted ORF in Assemblies 19, 20 and 21; induced in core stress response	GO:0006808 regulation of nitrogen utilization |		GO:0005794 Golgi apparatus |
orf19.136	3.70173	0.000859936		Predicted membrane transporter, member of the drug:proton antiporter (12 spanner) (DHA1) family, major facilitator superfamily (MFS)	GO:0006855 multidrug transport | GO:0015893 drug transport |	GO:0015559 multidrug efflux pump activity | GO:0015238 drug transporter activity |	GO:0005886 plasma membrane | GO:0016020 membrane |
orf19.7374	3.67595	0.000504833	CTA4	Predicted transcription factor involved in response to nitric oxide; downregulated upon adherence to polystyrene; induced by nitric oxide; transcriptionally activated by Mnl1p under weak acid stress	GO:0006356 regulation of transcription from RNA polymerase I promoter | GO:0052565 response to defense-related host nitric oxide production | GO:0045944 positive regulation of transcription from RNA polymerase II promoter |	GO:0016563 transcription activator activity | GO:0003704 specific RNA polymerase II transcription factor activity |	GO:0005634 nucleus |
orf19.411	3.60314	0.00235817		Protein described as similar to GTPase regulators; possibly spurious ORF (Annotation Working Group prediction); transcriptionally regulated by iron; expression greater in low iron; transcriptionally activated by Mnl1p under weak acid stress
orf19.5159	3.51666	0.00191088		Predicted ORF in Assemblies 19, 20 and 21; similarity to S. cerevisiae Ynl191p; similar to amidophosphoribosyl transferases	GO:0006751 glutathione catabolic process |	GO:0004044 amidophosphoribosyltransferase activity | GO:0008242 omega peptidase activity |	GO:0005737 cytoplasm |
orf19.822	3.47727	0.00151694		Protein detected in some, not all, biofilm extracts; fluconazole-downregulated; greater mRNA abundance observed in cyr1 or ras1 homozygous null mutant than in wild type; protein detected by mass spec in stationary phase cultures			GO:0009986 cell surface |
orf19.6211	3.4259	0.00319905		Predicted ORF in Assemblies 19, 20 and 21	GO:0006605 protein targeting | GO:0007059 chromosome segregation |	GO:0030234 enzyme regulator activity |	GO:0005634 nucleus | GO:0005737 cytoplasm |
orf19.5045	3.41194	0.00328638		Predicted ORF in Assemblies 19, 20 and 21; transcriptionally activated by Mnl1p under weak acid stress	GO:0006470 protein amino acid dephosphorylation | GO:0000173 inactivation of MAPK activity involved in osmosensory signaling pathway | GO:0000750 pheromone-dependent signal transduction involved in conjugation with cellular fusion |	GO:0004725 protein tyrosine phosphatase activity |
orf19.2047	3.40103	0.0181322		Predicted ORF in Assemblies 19, 20 and 21; mutation confers hypersensitivity to toxic ergosterol analog, and to amphotericin B	GO:0042493 response to drug |		GO:0005634 nucleus | GO:0005737 cytoplasm |
orf19.93	3.40013	0.000303615		Predicted ORF in Assemblies 19, 20 and 21; shows colony morphology-related gene regulation by Ssn6p	GO:0044114 development of symbiont in host |		GO:0005634 nucleus | GO:0005758 mitochondrial intermembrane space |
orf19.789	3.35378	0.0200767	PYC2	Putative pyruvate carboxylase, binds to biotin cofactor; up-regulated in mutant lacking the Ssk1p response regulator protein, upon benomyl treatment, or in an azole-resistant strain overexpressing MDR1	GO:0006740 NADPH regeneration | GO:0006094 gluconeogenesis |	GO:0004736 pyruvate carboxylase activity |	GO:0005829 cytosol |
orf19.2670	3.32453	0.0432822		Predicted ORF in Assemblies 19, 20 and 21	GO:0006633 fatty acid biosynthetic process |	GO:0019171 3-hydroxyacyl-[acyl-carrier-protein] dehydratase activity |	GO:0005739 mitochondrion |
orf19.1381	3.30793	0.0174501		Predicted ORF in Assemblies 19, 20 and 21	GO:0006897 endocytosis | GO:0007015 actin filament organization |		GO:0005938 cell cortex |
orf19.3822	3.24422	0.0232553	SCS7	Protein described as ceramide hydroxylase; transcription is regulated by Nrg1p; transcriptionally regulated by iron; expression greater in high iron; fluconazole-induced	GO:0000038 very-long-chain fatty acid metabolic process | GO:0006665 sphingolipid metabolic process |	GO:0000170 sphingosine hydroxylase activity |	GO:0005624 membrane fraction | GO:0005783 endoplasmic reticulum |
orf19.2969	3.24087	0.0282979	RAD16	Protein similar to S. cerevisiae Rad16p; flucytosine induced	GO:0042787 protein ubiquitination during ubiquitin-dependent protein catabolic process | GO:0000715 nucleotide-excision repair, DNA damage recognition |	GO:0008094 DNA-dependent ATPase activity | GO:0004842 ubiquitin-protein ligase activity | GO:0003684 damaged DNA binding |	GO:0000113 nucleotide-excision repair factor 4 complex | GO:0031463 Cul3-RING ubiquitin ligase complex | GO:0000108 repairosome |
orf19.4372	3.16441	0.0293683		Predicted ORF in Assemblies 19, 20 and 21
orf19.5617	3.14986	0.0104441		Predicted ORF in Assemblies 19, 20 and 21	GO:0016575 histone deacetylation | GO:0045941 positive regulation of transcription |	GO:0008134 transcription factor binding | GO:0035064 methylated histone residue binding | GO:0004407 histone deacetylase activity |	GO:0033698 Rpd3L complex | GO:0070210 Rpd3L-Expanded complex |
orf19.6720	3.13308	0.00020247		Predicted ORF in Assemblies 19, 20 and 21; similar to S. cerevisiae Ydr090cp; transposon mutation affects filamentous growth	GO:0030447 filamentous growth |
orf19.4871	3.10541	0.00844623	ERO1	Protein described as similar to S. cerevisiae Ero1p, which has a role in formation of disulfide bonds in the endoplasmic reticulum; fluconazole-induced; transcriptionally activated by Mnl1p under weak acid stress	GO:0006467 protein thiol-disulfide exchange |	GO:0016972 thiol oxidase activity | GO:0009055 electron carrier activity |	GO:0005783 endoplasmic reticulum |
orf19.3302	3.09481	0.0013527		Predicted ORF in Assemblies 19, 20 and 21; transcription downregulated upon yeast-hyphal switch; transcriptionally activated by Mnl1p under weak acid stress	GO:0000122 negative regulation of transcription from RNA polymerase II promoter | GO:0005979 regulation of glycogen biosynthetic process |		GO:0005737 cytoplasm |
orf19.1149	3.07721	0.0250103	MRF1	Protein similar to mitochondrial respiratory proteins; increased transcription observed upon benomyl treatment; induced by farnesol, nitric oxide, core stress response; oxidative stress-induced via Cap1p	GO:0009060 aerobic respiration | GO:0007585 respiratory gaseous exchange |	GO:0003677 DNA binding |	GO:0005739 mitochondrion | GO:0005634 nucleus |
orf19.5118	3.06908	0.0322489	SDS24	Protein described as similar to S. cerevisiae Ybr214wp; transcription regulated by Mig1p and Tup1p; fluconazole-induced	GO:0007126 meiosis | GO:0006259 DNA metabolic process | GO:0006897 endocytosis | GO:0000920 cell separation during cytokinesis |		GO:0005737 cytoplasm |
orf19.6000	3.06738	0.000204289	CDR1	Multidrug transporter of ATP-binding cassette (ABC) superfamily; transports phospholipids in an in-to-out direction; transcription induced by beta-estradiol, progesterone, corticosteroid, or cholesterol	GO:0042493 response to drug | GO:0006855 multidrug transport | GO:0046618 drug export | GO:0015903 fluconazole transport | GO:0045332 phospholipid translocation | GO:0045117 azole transport | GO:0042710 biofilm formation | GO:0006979 response to oxidative stress | GO:0006810 transport | GO:0048545 response to steroid hormone stimulus |	GO:0005215 transporter activity | GO:0042626 ATPase activity, coupled to transmembrane movement of substances | GO:0015239 multidrug transporter activity | GO:0015238 drug transporter activity | GO:0015244 fluconazole transporter activity | GO:0005548 phospholipid transporter activity | GO:0045118 azole transporter activity | GO:0017111 nucleoside-triphosphatase activity | GO:0008144 drug binding…	GO:0005887 integral to plasma membrane | GO:0005886 plasma membrane | GO:0016020 membrane | GO:0009986 cell surface | GO:0045121 membrane raft | GO:0016021 integral to membrane | GO:0005739 mitochondrion |
orf19.4599	3.05134	0.000878987	PHO89	Putative phosphate permease; expression is regulated upon white-opaque switching; alkaline upregulated by Rim101p; induced upon biofilm formation; possibly adherence-induced	GO:0006817 phosphate transport | GO:0006796 phosphate metabolic process | GO:0055085 transmembrane transport |	GO:0048249 high affinity phosphate transmembrane transporter activity | GO:0015319 sodium |	GO:0005886 plasma membrane |
orf19.176	3.04432	0.00155553	OPT4	Oligopeptide transporter; detected at germ tube plasma membrane by mass spectrometry; transcriptionally induced upon phagocytosis by macrophage; fungal-specific (no human or murine homolog); merged with orf19.2292 in Assembly 20	GO:0006857 oligopeptide transport | GO:0019740 nitrogen utilization |	GO:0015198 oligopeptide transporter activity |	GO:0005886 plasma membrane |
orf19.1861	2.97264	0.00171445		Predicted ORF in Assemblies 19, 20 and 21
orf19.3278	2.96012	0.000628316	GSY1	Protein described as glycogen synthase; enzyme of glycogen metabolism; transcription downregulated upon yeast-hyphal switch and regulated by Efg1p; strong oxidative stress induced; shows colony morphology-related gene regulation by Ssn6p	GO:0005978 glycogen biosynthetic process |	GO:0004373 glycogen (starch) synthase activity |	GO:0005739 mitochondrion |
orf19.2726	2.94848	0.000692352		Predicted ORF in Assemblies 19, 20 and 21; Plc1p-regulated	GO:0048017 inositol lipid-mediated signaling | GO:0042493 response to drug | GO:0007033 vacuole organization | GO:0030036 actin cytoskeleton organization |		GO:0005886 plasma membrane |
orf19.3365	2.89995	0.00492771	DAO2	Putative D-amino acid oxidase
orf19.2989	2.88156	0.0143896	GOR1	Predicted ORF in Assemblies 19, 20 and 21	GO:0009436 glyoxylate catabolic process |	GO:0047964 glyoxylate reductase activity |	GO:0005739 mitochondrion | GO:0005634 nucleus |
orf19.2659	2.88022	0.0178799		Predicted ORF from Assembly 19; downregulation correlates with clinical development of fluconazole resistance; decreased expression in hyphae compared to yeast-form cells; Ras1p-regulated; merged with orf19.1354 in Assembly 20
orf19.212	2.81675	0.00264931	VPS28	Protein involved in proteolytic activation of Rim101p, which regulates pH response; role in echinocandin, azole sensitivity; similar to S. cerevisiae Vps28p, which is a subunit of the ESCRT I protein sorting complex	GO:0006623 protein targeting to vacuole | GO:0016485 protein processing | GO:0009268 response to pH | GO:0030448 hyphal growth | GO:0009405 pathogenesis | GO:0031505 fungal-type cell wall organization | GO:0042493 response to drug | GO:0006612 protein targeting to membrane |	GO:0005515 protein binding |	GO:0000813 ESCRT I complex |
orf19.5877	2.80828	0.0233119	ATF1	Putative alcohol acetyltransferase; caspofungin repressed; expression depends on Tac1p	GO:0006113 fermentation |	GO:0004026 alcohol O-acetyltransferase activity |
orf19.2176	2.78962	0.00111572	IFM3	Predicted ORF in Assemblies 19, 20 and 21; Plc1p-regulated
orf19.3040	2.78722	0.000534919	EHT1	Protein similar to S. cerevisiae Eht1p; transcription is induced in response to alpha pheromone in SpiderM medium	GO:0051793 medium-chain fatty acid catabolic process | GO:0051792 medium-chain fatty acid biosynthetic process |	GO:0034338 short-chain carboxylesterase activity | GO:0034319 alcohol O-butanoyltransferase activity | GO:0017171 serine hydrolase activity |	GO:0005811 lipid particle | GO:0005741 mitochondrial outer membrane |
orf19.137	2.77558	0.000962686		Predicted ORF in Assemblies 19, 20 and 21; transcription is induced in response to alpha pheromone in SpiderM medium			GO:0005811 lipid particle |
orf19.846	2.74104	0.00957851		Predicted ORF in Assemblies 19, 20 and 21; transcriptionally activated by Mnl1p under weak acid stress	GO:0006508 proteolysis |		GO:0005737 cytoplasm |
orf19.3672	2.73461	0.0488142	GAL10	UDP-glucose 4-epimerase, required for galactose utilization; mutant shows cell wall defects and increased filamentation; fluconazole-induced; protein detected by mass spec in stationary phase cultures	GO:0030447 filamentous growth | GO:0006979 response to oxidative stress | GO:0009272 fungal-type cell wall biogenesis | GO:0001403 invasive growth in response to glucose limitation | GO:0019388 galactose catabolic process | GO:0033499 galactose catabolic process via UDP-galactose |	GO:0003978 UDP-glucose 4-epimerase activity | GO:0004034 aldose 1-epimerase activity |	GO:0005737 cytoplasm | GO:0005625 soluble fraction |
orf19.7479	2.70066	0.0021978	NTH1	Neutral trehalase; hyphal induction in homozygous null mutant is delayed but not reduced overall; not required for virulence in mouse systemic infection; homodimeric enzyme; possible regulatory cAMP-dependent phosphorylation at S10 and S213	GO:0005993 trehalose catabolic process | GO:0006950 response to stress |	GO:0015927 trehalase activity | GO:0004555 alpha,alpha-trehalase activity |	GO:0005829 cytosol |
orf19.5133	2.67433	0.00309346		Predicted zinc-finger protein of unknown function	GO:0006357 regulation of transcription from RNA polymerase II promoter |	GO:0003704 specific RNA polymerase II transcription factor activity |	GO:0005634 nucleus |
orf19.1407	2.64694	0.000358032		Predicted ORF from Assembly 19; merged with orf19.6117 in Assembly 20
orf19.1252	2.62025	0.00664089	YME1	Protein not essential for viability; similar to S. cerevisiae Yme1p, which is a mitochondrial inner membrane protease of the AAA family	GO:0007005 mitochondrion organization | GO:0006515 misfolded or incompletely synthesized protein catabolic process | GO:0001300 chronological cell aging |	GO:0004176 ATP-dependent peptidase activity |	GO:0031942 i-AAA complex |
orf19.4737	2.58561	0.000263437	TPO3	Possible role in polyamine transport; MFS-MDR family; transcription induced by Sfu1p, regulated upon white-opaque switching; decreased expression in hyphae compared to yeast-form cells; regulated by Nrg1p; fungal-specific	GO:0042493 response to drug | GO:0000296 spermine transport | GO:0015893 drug transport |	GO:0000297 spermine transmembrane transporter activity | GO:0015238 drug transporter activity |	GO:0005774 vacuolar membrane | GO:0005886 plasma membrane | GO:0016020 membrane |
orf19.2626	2.57095	0.0274982	RGD2	Putative GTPase activating protein; fungal-specific (no human or murine homolog); merged with orf19.729.1 in Assembly 20
orf19.733	2.55452	0.00149552		Predicted ORF in Assemblies 19, 20 and 21
orf19.1796	2.53989	0.00142318		Predicted ORF in Assemblies 19, 20 and 21	GO:0008152 metabolic process |	GO:0016616 oxidoreductase activity, acting on the CH-OH group of donors, NAD or NADP as acceptor |
orf19.6387	2.53753	0.000881227	HSP104	Functional homolog of S. cerevisiae Hsp104p; has chaperone and prion propagation activity in S. cerevisiae; guanidine-insensitive; heat shock/stress induced; downregulated in biofilm upon treatment with farnesol; no human or murine homolog	GO:0051085 chaperone mediated protein folding requiring cofactor | GO:0009408 response to heat | GO:0001319 inheritance of oxidatively modified proteins during replicative cell aging | GO:0070414 trehalose metabolism in response to heat stress | GO:0070389 chaperone cofactor-dependent protein refolding | GO:0034975 protein folding in endoplasmic reticulum | GO:0043335 protein unfolding | GO:00703…	GO:0042623 ATPase activity, coupled | GO:0051082 unfolded protein binding | GO:0043531 ADP binding | GO:0051087 chaperone binding | GO:0005524 ATP binding |	GO:0009986 cell surface | GO:0005634 nucleus | GO:0005737 cytoplasm |
orf19.730	2.53413	0.0392535		Predicted ORF in Assembly 20 and 21 (see Locus History); transcriptionally activated by Mnl1p under weak acid stress	GO:0007264 small GTPase mediated signal transduction |	GO:0005100 Rho GTPase activator activity |	GO:0005737 cytoplasm | GO:0005935 cellular bud neck |
orf19.3971	2.52259	0.00362889		Predicted ORF in Assemblies 19, 20 and 21
orf19.7598	2.51994	0.000560279		Predicted ORF in Assemblies 19, 20 and 21	GO:0006337 nucleosome disassembly |		GO:0005671 Ada2/Gcn5/Ada3 transcription activator complex |
orf19.6117	2.51376	0.0142217		Predicted ORF in Assemblies 19, 20 and 21			GO:0005783 endoplasmic reticulum |
orf19.4887	2.5079	0.00336522	ECM21	Protein not essential for viability; similar to S. cerevisiae Ecm21p (may have cell wall role); alkaline upregulated by Rim101p; fluconazole induced; caspofungin repressed; downregulated in azole-resistant strain overexpressing MDR1	GO:0007047 cell wall organization | GO:0006357 regulation of transcription from RNA polymerase II promoter |	GO:0031625 ubiquitin protein ligase binding |	GO:0005634 nucleus |
orf19.1189	2.50231	0.00131268		Predicted ORF in Assemblies 19, 20 and 21; transcription regulated upon yeast-hyphal switch; transcriptionally activated by Mnl1p under weak acid stress	GO:0007067 mitosis |	GO:0019237 centromeric DNA binding | GO:0008301 DNA bending activity |	GO:0000776 kinetochore |
orf19.1788	2.48553	0.00167854		Predicted ORF from Assembly 19; merged with orf19.1290 in Assembly 20
orf19.1077	2.45168	0.00158956	ATM1	Member of MDR subfamily of ABC family; similar to S. cerevisiae ABC transporter, Atm1p; transcriptionally regulated by iron; expression greater in low iron; induced by nitric oxide in yhb1 mutant	GO:0006810 transport | GO:0006879 cellular iron ion homeostasis |	GO:0042626 ATPase activity, coupled to transmembrane movement of substances | GO:0005524 ATP binding |	GO:0016021 integral to membrane | GO:0005743 mitochondrial inner membrane |
orf19.2972	2.4458	5.43225e-05	PDE2	Cyclic nucleotide phosphodiesterase, high affinity; role in moderating signaling via cAMP; required for wild-type virulence, hyphal growth, switching, and cell wall, but not for pseudohyphal growth; expressed shortly after hyphal induction	GO:0009405 pathogenesis | GO:0030447 filamentous growth | GO:0030448 hyphal growth | GO:0019933 cAMP-mediated signaling | GO:0042493 response to drug | GO:0007009 plasma membrane organization | GO:0007047 cell wall organization | GO:0044406 adhesion to host |	GO:0004112 cyclic-nucleotide phosphodiesterase activity | GO:0004115 3',5'-cyclic-AMP phosphodiesterase activity |	GO:0005634 nucleus | GO:0005737 cytoplasm |
orf19.5416	2.43693	0.00548634	ESA1	Subunit of the NuA4 histone acetyltransferase complex	GO:0016573 histone acetylation | GO:0006354 RNA elongation | GO:0006281 DNA repair | GO:0000183 chromatin silencing at rDNA | GO:0051726 regulation of cell cycle | GO:0034401 chromatin organization during transcription | GO:0006357 regulation of transcription from RNA polymerase II promoter |	GO:0043166 H4/H2 histone acetyltransferase activity |	GO:0035267 NuA4 histone acetyltransferase complex | GO:0032777 Piccolo NuA4 histone acetyltransferase complex |
orf19.2655	2.42355	0.00160676	BUB3	Protein similar to S. cerevisiae Bub3p, which is a kinetochore checkpoint component; induced under hydroxyurea treatment	GO:0007094 mitotic cell cycle spindle assembly checkpoint |		GO:0033597 mitotic checkpoint complex | GO:0000778 condensed nuclear chromosome kinetochore |
orf19.3038	2.42111	0.0410163	TPS2	Trehalose-6-phosphate (Tre6P) phosphatase; mutation causes heat sensitivity, Tre6P accumulation, and decreased mouse virulence; possible drug target; two conserved phospohydrolase motifs; no human or murine homolog	GO:0005992 trehalose biosynthetic process | GO:0030448 hyphal growth | GO:0009405 pathogenesis | GO:0009408 response to heat | GO:0006979 response to oxidative stress | GO:0006970 response to osmotic stress |	GO:0004805 trehalose-phosphatase activity |	GO:0005739 mitochondrion | GO:0005946 alpha,alpha-trehalose-phosphate synthase complex (UDP-forming) |
orf19.2283	2.42111	0.0148885	DQD1	Predicted ORF in Assemblies 19, 20 and 21; ketoconazole-repressed; macrophage-downregulated protein abundance
orf19.2308	2.41721	0.0263175		Predicted ORF in Assemblies 19, 20 and 21	GO:0006110 regulation of glycolysis | GO:0006003 fructose 2,6-bisphosphate metabolic process |	GO:0003873 6-phosphofructo-2-kinase activity |
orf19.5288	2.40805	0.0138426	IFE2	Protein described as an alcohol dehydrogenase; decreased expression in hyphae compared to yeast-form cells; Efg1p-regulated; fluconazole-induced; Hog1p-induced; increased expression in response to prostaglandins	GO:0019650 glucose catabolic process to butanediol |	GO:0000721 (R,R)-butanediol dehydrogenase activity |	GO:0005737 cytoplasm |
orf19.3004	2.40222	4.40953e-05		Predicted ORF in Assemblies 19, 20 and 21
orf19.6706	2.39426	0.00193175	GYP7	Predicted ORF in Assemblies 19, 20 and 21; similar to S. cerevisiae Gyp7p (GTPase-activating protein for Ypt1p); caspofungin-induced	GO:0016192 vesicle-mediated transport |	GO:0005097 Rab GTPase activator activity |	GO:0005737 cytoplasm |
orf19.2498	2.39209	0.00325356		Predicted ORF in Assemblies 19, 20 and 21; oxidative stress-induced via Cap1p	GO:0006325 chromatin organization |
orf19.1653	2.39173	0.0039305		Predicted ORF in Assemblies 19, 20 and 21; possibly spurious ORF (Annotation Working Group prediction)
orf19.2173	2.38466	0.0040867	MAF1	Protein described as affecting nucleocytoplasmic transport and synthesis of RNA Polymerase III; decreased expression in hyphae compared to yeast-form cells; caspofungin repressed	GO:0016480 negative regulation of transcription from RNA polymerase III promoter |	GO:0016564 transcription repressor activity |	GO:0005634 nucleus |
orf19.7567	2.37993	0.00699941		Predicted ORF in Assemblies 19, 20 and 21; transcription is induced in response to alpha pheromone in SpiderM medium
orf19.2050	2.37989	0.00104045		Predicted ORF in Assemblies 19, 20 and 21	GO:0016125 sterol metabolic process |	GO:0004771 sterol esterase activity |	GO:0005811 lipid particle | GO:0016021 integral to membrane |
orf19.1193	2.36201	0.0290542	GNP1	Protein described as similar to asparagine and glutamine permease; fluconazole or caspofungin induced; transcription is regulated by Nrg1p, Mig1p, Tup1p, Gcn2p, Gcn4p, and alkaline regulated by Rim101p; fungal-specific	GO:0006865 amino acid transport | GO:0055085 transmembrane transport |	GO:0015193 L-proline transmembrane transporter activity |	GO:0005886 plasma membrane |
orf19.1756	2.35917	0.0347201	GPD1	Protein similar to S. cerevisiae glycerol-3-phosphate dehydrogenase (enzyme of glycerol biosynthesis); biofilm-induced expression; regulated by Efg1p; regulated by Tsa1p, Tsa1Bp under H2O2 stress conditions	GO:0006071 glycerol metabolic process | GO:0006973 intracellular accumulation of glycerol | GO:0006116 NADH oxidation |	GO:0004367 glycerol-3-phosphate dehydrogenase (NAD+) activity |	GO:0005829 cytosol | GO:0005777 peroxisome |
orf19.1654	2.35541	0.0118986		Predicted ORF in Assemblies 19, 20 and 21; increased expression in response to prostaglandins
orf19.3820	2.35467	0.00978897		Predicted ORF in Assemblies 19, 20 and 21; clade-associated gene expression
orf19.5526	2.32765	0.0090227	SEC20	Essential protein; similar to S. cerevisiae Sec20p; depletion causes membrane accumulation and drug sensitivity; expression regulated by growth phase; O-mannosylation regulates proteolysis; does not complement S. cerevisiae sec20-1 mutant	GO:0042493 response to drug | GO:0007047 cell wall organization | GO:0006890 retrograde vesicle-mediated transport, Golgi to ER | GO:0006906 vesicle fusion |	GO:0005515 protein binding |	GO:0016021 integral to membrane | GO:0005783 endoplasmic reticulum | GO:0005789 endoplasmic reticulum membrane |
orf19.729.1	2.32725	0.00679483	RGD3	Putative Rho GTPase activating protein; fungal-specific (no human or murine homolog)
orf19.4816	2.31429	0.000262291		Predicted ORF in Assemblies 19, 20 and 21; induced by nitric oxide
orf19.3131	2.31402	0.00637428	OYE32	Protein of NAD(P)H oxidoreductase family; induced by nitric oxide, amphotericin B, oxidative stress (via Cap1p); increased transcription associated with MDR1 overexpression or benomyl treatment; macrophage-downregulated protein abundance	GO:0045454 cell redox homeostasis |	GO:0003959 NADPH dehydrogenase activity |
orf19.3433	2.29215	0.0184934	OYE23	Putative NAPDH dehydrogenase; induced by nitric oxide, benomyl; oxidative stress-induced via Cap1p; fungal-specific (no human or murine homolog)		GO:0003959 NADPH dehydrogenase activity |
orf19.7029	2.2534	0.00510243		Predicted ORF in Assemblies 19, 20 and 21; mutation confers hypersensitivity to toxic ergosterol analog	GO:0042493 response to drug |	GO:0008892 guanine deaminase activity |	GO:0005737 cytoplasm |
orf19.7498	2.24672	0.00737279	LEU1	Protein described as 3-isopropylmalate dehydratase; antigenic in human; decreased expression in hyphae compared to yeast-form cells; alkaline downregulated; upregulated in the presence of human whole blood or polymorphonuclear (PMN) cells	GO:0009098 leucine biosynthetic process |	GO:0003861 3-isopropylmalate dehydratase activity |	GO:0005625 soluble fraction |
orf19.6621	2.24226	0.00260941	MHP1	Protein similar to S. cerevisiae Mhp1p, which is involved in microtubule stabilization; transposon mutation affects filamentous growth; possibly transcriptionally regulated upon hyphal formation	GO:0030447 filamentous growth | GO:0007026 negative regulation of microtubule depolymerization | GO:0007047 cell wall organization |	GO:0005200 structural constituent of cytoskeleton |	GO:0005874 microtubule |
orf19.577	2.23425	0.00919679		Predicted ORF in Assemblies 19, 20 and 21
orf19.2350	2.23078	0.00418089		Protein similar to S. cerevisiae Yor0378wp; transposon mutation affects filamentous growth; not essential for viability; member of MFS family of transporters; fungal-specific (no human or murine homolog)	GO:0030447 filamentous growth | GO:0015893 drug transport |	GO:0015238 drug transporter activity |	GO:0016020 membrane |
orf19.4438	2.2039	0.00171943	RME1	Protein similar to S. cerevisiae meiotic regulator Rme1p; white-specific transcription; upregulation correlates with clinical development of fluconazole resistance; transcription is not regulated during rat oral infection	GO:0007126 meiosis |	GO:0003700 transcription factor activity |	GO:0005634 nucleus |
orf19.2730	2.19644	0.0318645		Predicted ORF in Assemblies 19, 20 and 21	GO:0006281 DNA repair |
orf19.4784	2.17989	0.00109348	CRP1	Copper transporter of the plasma membrane; P1-type ATPase (CPx type); mediates Cu resistance; similar to proteins of Menkes and Wilson disease; copper-induced; Tbf1p-activated; suppresses Cu sensitivity of S. cerevisiae cup1 null mutant	GO:0006878 cellular copper ion homeostasis | GO:0015673 silver ion transport | GO:0006825 copper ion transport | GO:0015691 cadmium ion transport | GO:0015680 intracellular copper ion transport |	GO:0004008 copper-exporting ATPase activity | GO:0005507 copper ion binding |	GO:0016021 integral to membrane | GO:0005886 plasma membrane | GO:0016020 membrane | GO:0005802 trans-Golgi network |
orf19.6023	2.17052	0.0121124		Predicted ORF in Assemblies 19, 20 and 21
orf19.4172	2.17044	0.00797106		Predicted ORF in Assemblies 19, 20 and 21	GO:0016576 histone dephosphorylation |	GO:0004035 alkaline phosphatase activity | GO:0003869 4-nitrophenylphosphatase activity |
orf19.4980	2.16906	0.0422086	HSP70	Putative hsp70 chaperone; role in sensitivity to beta-defensins; heat-shock, amphotericin B, Cd, ketoconazole-induced; farnesol-downregulated in biofilm; farnesol-induced; surface localized in yeast-form and hyphal cells; antigenic in host	GO:0044416 induction by symbiont of host defense response | GO:0009408 response to heat | GO:0051701 interaction with host | GO:0042026 protein refolding | GO:0006461 protein complex assembly | GO:0009636 response to toxin | GO:0006457 protein folding | GO:0006616 SRP-dependent cotranslational protein targeting to membrane, translocation |	GO:0051082 unfolded protein binding | GO:0042277 peptide binding |	GO:0009986 cell surface | GO:0030445 yeast-form cell wall | GO:0030446 hyphal cell wall | GO:0005829 cytosol | GO:0009277 fungal-type cell wall | GO:0005634 nucleus | GO:0005886 plasma membrane |
orf19.1785	2.16227	0.0190618		Predicted ORF in Assemblies 19, 20 and 21
orf19.6973	2.15004	2.12221e-06		Predicted ORF in Assemblies 19, 20 and 21; regulated by Gcn2p and Gcn4p	GO:0009408 response to heat | GO:0006508 proteolysis |	GO:0004176 ATP-dependent peptidase activity |	GO:0005759 mitochondrial matrix |
orf19.1240	2.14574	0.00281088		Predicted ORF in Assemblies 19, 20 and 21; fungal-specific (no human or murine homolog)
orf19.4753	2.13815	0.0263195	PFK26	Protein repressed during the mating process	GO:0006110 regulation of glycolysis | GO:0006003 fructose 2,6-bisphosphate metabolic process |	GO:0003873 6-phosphofructo-2-kinase activity |
orf19.7165	2.13278	0.00125887		Predicted ORF in Assemblies 19, 20 and 21; possibly spurious ORF (Annotation Working Group prediction)
orf19.3421.1	2.12604	0.00139363		ORF Predicted by Annotation Working Group	GO:0006366 transcription from RNA polymerase II promoter |	GO:0016455 RNA polymerase II transcription mediator activity |
orf19.1121	2.12261	0.00386957		Predicted ORF in Assemblies 19, 20 and 21
orf19.5813	2.12044	0.0385046		Predicted ORF in Assemblies 19, 20 and 21			GO:0005634 nucleus |
orf19.7006	2.10858	0.000993561		Predicted ORF in Assemblies 19, 20 and 21
orf19.3360	2.10689	0.000461611		Predicted ORF in Assemblies 19, 20 and 21; possibly spurious ORF (Annotation Working Group prediction)
orf19.3768	2.08136	0.0241806		Predicted ORF from Assembly 19; merged with orf19.736 in Assembly 20
orf19.7527	2.07466	0.00387787		Predicted ORF in Assemblies 19, 20 and 21
orf19.1290	2.06386	0.00622462	XKS1	Predicted ORF in Assemblies 19, 20 and 21; increased expression in response to prostaglandins	GO:0005998 xylulose catabolic process |	GO:0004856 xylulokinase activity |	GO:0005737 cytoplasm |
orf19.6905	2.05568	0.00971239		Predicted ORF in Assemblies 19, 20 and 21
orf19.4540	2.05349	0.00762403	UBC8	Protein similar to S. cerevisiae Ubc8p; transcription is induced in response to alpha pheromone in SpiderM medium	GO:0000209 protein polyubiquitination | GO:0006513 protein monoubiquitination | GO:0043161 proteasomal ubiquitin-dependent protein catabolic process | GO:0042787 protein ubiquitination during ubiquitin-dependent protein catabolic process | GO:0045721 negative regulation of gluconeogenesis |	GO:0004842 ubiquitin-protein ligase activity |	GO:0005737 cytoplasm |
orf19.7207	2.05008	0.000349295	DOA4	Protein not essential for viability; similar to S. cerevisiae Doa4p, which is ubiquitin hydrolase, involved in recycling ubiquitin from proteasome-bound ubiquitinated intermediates; oxidative stress-induced via Cap1p	GO:0016579 protein deubiquitination | GO:0043162 ubiquitin-dependent protein catabolic process via the multivesicular body sorting pathway | GO:0006897 endocytosis | GO:0006275 regulation of DNA replication | GO:0010995 free ubiquitin chain depolymerization | GO:0010992 ubiquitin homeostasis |	GO:0004175 endopeptidase activity | GO:0004843 ubiquitin-specific protease activity | GO:0004221 ubiquitin thiolesterase activity |	GO:0000502 proteasome complex | GO:0005739 mitochondrion | GO:0005624 membrane fraction | GO:0005768 endosome |
orf19.2284	2.04872	0.00621088		Predicted ORF in Assemblies 19, 20 and 21
orf19.2248	2.04331	0.00952572	ARE2	Acyl CoA:sterol acyltransferase (ASAT); uses cholesterol and oleoyl-CoA substrates; protoberberine derivative drug inhibits enzyme activity; 7 putative transmembrane regions; ketoconazole-induced	GO:0008204 ergosterol metabolic process |	GO:0004772 sterol O-acyltransferase activity | GO:0034737 ergosterol O-acyltransferase activity |	GO:0016021 integral to membrane | GO:0005783 endoplasmic reticulum |
orf19.4898	2.02488	0.00735886		Predicted ORF in Assemblies 19, 20 and 21; increased expression in response to prostaglandins			GO:0005783 endoplasmic reticulum | GO:0005741 mitochondrial outer membrane |
orf19.1799	2.02231	0.0245858		Putative general amino acid permease; fungal-specific (no human or murine homolog)	GO:0006865 amino acid transport |		GO:0005887 integral to plasma membrane |
orf19.2397.3	2.01605	0.00285129		ORF Predicted by Annotation Working Group
orf19.399	2.01437	0.0275013		Predicted ORF in Assemblies 19, 20 and 21	GO:0006897 endocytosis | GO:0006468 protein amino acid phosphorylation | GO:0006665 sphingolipid metabolic process |	GO:0004674 protein serine/threonine kinase activity |	GO:0005634 nucleus | GO:0005829 cytosol | GO:0005935 cellular bud neck | GO:0005886 plasma membrane |
orf19.904	2.00685	0.0291898		Predicted ORF in Assemblies 19, 20 and 21; possibly spurious ORF (Annotation Working Group prediction)
orf19.5777	2.00526	0.00119842		Predicted ORF in Assemblies 19, 20 and 21; induced upon biofilm formation			GO:0005783 endoplasmic reticulum |
orf19.6440	2.00464	0.000688118		Predicted ORF in Assemblies 19, 20 and 21	GO:0006511 ubiquitin-dependent protein catabolic process |	GO:0004842 ubiquitin-protein ligase activity |	GO:0005637 nuclear inner membrane | GO:0005789 endoplasmic reticulum membrane |
orf19.1187	2.00214	0.00255968	CPH2	Transcriptional activator of hyphal growth; Myc bHLH family: directly regulates Tec1p, which regulates hypha-specific genes; probably homodimeric, phosphorylated; enhances S. cerevisiae nitrogen starvation-induced pseudohyphal growth	GO:0045944 positive regulation of transcription from RNA polymerase II promoter | GO:0030448 hyphal growth | GO:0045449 regulation of transcription | GO:0030447 filamentous growth | GO:0007124 pseudohyphal growth | GO:0006355 regulation of transcription, DNA-dependent |	GO:0003700 transcription factor activity | GO:0003690 double-stranded DNA binding |

## Sheet: Down
Systematic	Normalized	t-test P-value	Common	Description	GO biological process	GO molecular function	GO cellular component
orf19.7354	0.108169	0.00100913	LAC1	Predicted ORF in Assemblies 19, 20 and 21; caspofungin induced		GO:0007568 aging |	GO:0008565 protein transporter activity |	GO:0005783 endoplasmic reticulum |		orf19.10982|IPF23795.1|IPF11733.2|Contig4-2835_0001|orf6.4981|CA2900|CaO19.10982|CaO19.3478
orf19.1585	0.124528	0.0391195	ZRT2	Protein described as predicted zinc transporter; ciclopirox olamine, fluconazole, or alkaline downregulated; transcriptionally induced by interaction with macrophage; amphotericin B induced		GO:0006831 low-affinity zinc ion transport |	GO:0000007 low-affinity zinc ion transmembrane transporter activity |	GO:0005886 plasma membrane |		orf19.8274|IPF4004|IPF16455.3|IPF4004.2|Contig4-2788_0014|orf6.2188|orf6.6551|CA4094|MRC1|CaO19.658
orf19.2372	0.165914	7.85157e-05		Putative Pol protein of retrotransposon Tca2; separated by a stop codon from Gag protein orf19.2371; both likely translated as single polyprotein that includes nucleocapsid-like protein (Gag), reverse transcriptase, protease, and integrase				GO:0005739 mitochondrion |		orf19.9515|CLN2|IPF10874.1|IPF11287.3|Contig4-2487_0005|orf6.2316|orf6.5045|CA2950|CaO19.1960
orf19.7310	0.196008	0.00142603		Protein similar to S. cerevisiae Gin3p; transcription is upregulated in response to treatment with ciclopirox olamine; positively regulated by Sfu1p; Hog1p, fluconazole-downregulated		GO:0007131 reciprocal meiotic recombination |		GO:0001950 plasma membrane enriched fraction | GO:0005739 mitochondrion | GO:0005783 endoplasmic reticulum |		orf19.14026|IPF20318.1|IPF6067.1|Contig4-3034_0002|orf6.6883|CA4358|CaO19.14026|CaO19.6734|IPF6067
orf19.2896	0.199272	0.0110297	SOU1	Enzyme involved in utilization of L-sorbose; has sorbitol dehydrogenase, fructose reductase, and sorbose reductase activities; has NAD-binding site motif; transcriptional regulation affected by chromosome 5 copy number		GO:0042850 L-sorbose catabolic process | GO:0009062 fatty acid catabolic process |	GO:0008670 2,4-dienoyl-CoA reductase (NADPH) activity | GO:0032115 sorbose reductase activity | GO:0050085 mannitol 2-dehydrogenase (NADP+) activity |	GO:0005782 peroxisomal matrix |		IPF15544.1|Contig4-2029_0005|orf6.8515|CA5653|CaO19.7355
orf19.3732	0.200081	0.000122706	ERG25	Putative C-4 methyl sterol oxidase with role in C4-demethylation of ergosterol biosynthesis intermediates, based on similarity to S. cerevisiae Erg25p; fluconazole-induced; upregulated in biofilm and in azole-resistant strain		GO:0006696 ergosterol biosynthetic process |	GO:0000254 C-4 methylsterol oxidase activity |	GO:0005783 endoplasmic reticulum | GO:0005886 plasma membrane | GO:0005789 endoplasmic reticulum membrane |		orf19.12862|IPF21734.1|IPF1095.1|Contig4-3071_0003|orf6.8643|CA5765|CaO19.12862|CaO19.5407
orf19.3370	0.200278	0.000589636	DOT4	Protein similar to ubiquitin C-terminal hydrolase; localizes to cell surface of hyphal cells, but not yeast-form cells; repressed upon high-level peroxide stress		GO:0006348 chromatin silencing at telomere | GO:0016579 protein deubiquitination |	GO:0004843 ubiquitin-specific protease activity |	GO:0030446 hyphal cell wall | GO:0009986 cell surface | GO:0005634 nucleus |		orf19.8236|IPF26716.1|IPF3560.2|Contig4-2930_0013|orf6.4828|CA2791|CaO19.603|CaO19.8236
orf19.7278	0.218341	0.046462		Similar to a region of the Tca2 (pCal) retrotransposon, which is present in strain hOG1042 as 50 to 100 copies of a linear dsDNA						IPF436.1|Contig4-3107_0006|orf6.8740|CA5833|CaO19.7488|IMP3
orf19.663	0.238608	0.000426111	GIN4	Kinase involved in pseudohyphal-to-hyphal switch; phosphorylates Cdc11p on S395 (regulatory); autophosphorylates; necessary for septin ring within germ tube, but not for septin band at mother cell junction; role in cytokinesis		GO:0030447 filamentous growth | GO:0000910 cytokinesis | GO:0000917 barrier septum formation | GO:0007120 axial cellular bud site selection | GO:0001558 regulation of cell growth | GO:0007117 budding cell bud growth | GO:0000921 septin ring assembly | GO:0046777 protein amino acid autophosphorylation | GO:0000135 septin checkpoint |	GO:0004672 protein kinase activity |	GO:0005940 septin ring | GO:0005935 cellular bud neck |		orf19.12846|IPF21794.1|IPF1063.2|Contig4-3071_0027|Contig4-3071_0028|orf6.8627|CA5755|SAP130|CaO19.5391|CaO19.12846|IPF1063
orf19.6229	0.242548	0.0144926	CAT1	Catalase; role in resistance to oxidative stress, neutrophils, peroxide; role in murine systemic virulence; regulated by iron, ciclopirox olamine, fluconazole, growth, carbon source, pH, Rim101p, Ssn6p, Hog1p, farnesol, core stress response		GO:0009405 pathogenesis | GO:0006800 oxygen and reactive oxygen species metabolic process | GO:0042744 hydrogen peroxide catabolic process | GO:0051701 interaction with host | GO:0030448 hyphal growth | GO:0042542 response to hydrogen peroxide | GO:0001315 age-dependent response to reactive oxygen species |	GO:0004096 catalase activity | GO:0005515 protein binding |	GO:0009277 fungal-type cell wall | GO:0005759 mitochondrial matrix | GO:0005782 peroxisomal matrix |		orf19.11249|IPF23515.1|IPF15377.2|Contig4-2657_0017|orf6.3954|CA2172|CaO19.3765|CaO19.11249|IPF15377
orf19.1232	0.246369	0.00678981	VRG4	GDP-mannose transporter; essential; required for glycosylation, hyphal growth; functional homolog of S. cerevisiae Vrg4p, which imports GDP-mannose from cytoplasm to Golgi for protein and lipid mannosylation; no mammalian homolog		GO:0006486 protein amino acid glycosylation | GO:0030448 hyphal growth | GO:0015784 GDP-mannose transport | GO:0030259 lipid glycosylation | GO:0006487 protein amino acid N-linked glycosylation |	GO:0005458 GDP-mannose transmembrane transporter activity |	GO:0005794 Golgi apparatus | GO:0005739 mitochondrion |		IPF696.1|Contig4-3108_0002|orf6.8934|CA5987|CaO19.7586
orf19.665	0.256918	0.00429183	NEP1	Protein of unknown function; ortholog of S. cerevisiae Emg1p, which is involved in ribosome biogenesis		GO:0042254 ribosome biogenesis | GO:0042274 ribosomal small subunit biogenesis | GO:0000480 endonucleolytic cleavage in 5'-ETS of tricistronic rRNA transcript (SSU-rRNA, 5.8S rRNA, LSU-rRNA) | GO:0000472 endonucleolytic cleavage to generate mature 5'-end of SSU-rRNA from (SSU-rRNA, 5.8S rRNA, LSU-rRNA) | GO:0000447 endonucleolytic cleavage in ITS1 to separate SSU-rRNA from 5.8S rRNA and LSU-rRNA …	GO:0003723 RNA binding | GO:0042803 protein homodimerization activity |	GO:0005730 nucleolus | GO:0032040 small-subunit processome | GO:0030686 90S preribosome | GO:0005737 cytoplasm | GO:0005880 nuclear microtubule |		orf19.8845|IPF26087.1|IPF8521.1|Contig4-2968_0003|orf6.5727|CA3457|CaO19.8845|CaO19.1260|IPF8521
orf19.385	0.266462	0.00157119	GCV2	Putative protein of glycine catabolism; downregulated by Efg1p; Hog1p-induced; upregulated by Rim101p at acid pH; transcription is activated in the presence of elevated CO2; protein detected by mass spec in stationary phase cultures		GO:0006546 glycine catabolic process | GO:0019464 glycine decarboxylation via glycine cleavage system | GO:0006730 one-carbon metabolic process |	GO:0004375 glycine dehydrogenase (decarboxylating) activity |	GO:0005739 mitochondrion |		orf19.13306|IPF21311.1|IPF1848.1|Contig4-3084_0029|orf6.9152|CA6154|SNU13|CaO19.13306|CaO19.5885|IPF1848
orf19.5645	0.270263	0.0168015	MET15	O-acetylhomoserine O-acetylserine sulfhydrylase; involved in sulfur amino acid biosynthesis; immunogenic; Hog1p, biofilm, possibly adherence-induced; brown colony color of homozygous mutant in Pb(2+) medium is visual selection marker		GO:0009086 methionine biosynthetic process | GO:0042493 response to drug |	GO:0003961 O-acetylhomoserine aminocarboxypropyltransferase activity | GO:0004124 cysteine synthase activity |	GO:0030446 hyphal cell wall | GO:0005625 soluble fraction | GO:0005829 cytosol | GO:0001950 plasma membrane enriched fraction | GO:0005737 cytoplasm |		orf19.7754|IPF27157.1|IPF10452.3|Contig4-2013_0010|Contig4-2501_0010|orf6.2510|orf6.2569|CA1155|DHR2|CaO19.107|JA2|IPF10452.2
orf19.3481	0.275482	0.0499431		Putative protein of unknown function, transcription is activated in the presence of elevated CO2; predicted ORF in Assemblies 19, 20 and 21		GO:0042254 ribosome biogenesis |	GO:0003724 RNA helicase activity |	GO:0005739 mitochondrion |		orf19.12506|IPF22190.1|IPF12306.1|Contig4-2272_0001|Contig4-2272_0002|orf6.3316|CA1695|RRP42|CaO19.12506|CaO19.5039
orf19.5027	0.278483	2.61391e-05	LCB2	Predicted ORF in Assemblies 19, 20 and 21; mutation confers hypersensitivity to aureobasidin A		GO:0042493 response to drug | GO:0030148 sphingolipid biosynthetic process |	GO:0004758 serine C-palmitoyltransferase activity |	GO:0005792 microsome | GO:0017059 serine C-palmitoyltransferase complex |		orf19.11208|IPF7334.1|IPF28659.1|Contig4-3070_0036|orf6.1835|CA0730|CaO19.3724|IPF7334
orf19.7284	0.281111	0.0250282	ASR2	Gene regulated by cAMP and by osmotic stress; greater mRNA abundance observed in a cyr1 or ras1 homozygous null mutant than in wild type; protein detected by mass spec in stationary phase cultures						orf19.12411|IPF22327.1|IPF5670.1|Contig4-2994_0011|orf6.6045|CA3705|CaO19.12411|CaO19.4945
orf19.3160	0.282519	0.0384791	HSP12	Heat-shock protein; induced upon osmotic/oxidative/cadmium stress, fluphenazine treatment, low iron, CDR1 and CDR2 overexpression, or ssn6 or ssk1 homozygous null mutation; repressed by Hog1p, flucytosine, elevated CO2		GO:0006950 response to stress | GO:0042026 protein refolding | GO:0006979 response to oxidative stress | GO:0009408 response to heat | GO:0006972 hyperosmotic response | GO:0007155 cell adhesion |				orf19.11091|IPF23697.1|IPF5201.2|Contig4-2321_0006|orf6.2464|CA1127|CaO19.11091|MSH3|CaO19.3608
orf19.4216	0.284284	0.00618565		Predicted ORF in Assemblies 19, 20 and 21; decreased expression in hyphae compared to yeast-form cells; transcription is increased in populations of cells exposed to fluconazole over multiple generations		GO:0042026 protein refolding | GO:0006979 response to oxidative stress | GO:0009408 response to heat | GO:0006972 hyperosmotic response | GO:0007155 cell adhesion |		GO:0001950 plasma membrane enriched fraction | GO:0005634 nucleus | GO:0005737 cytoplasm | GO:0005886 plasma membrane |		orf19.12235|IPF19613.2|IPF19612.1|Contig4-1937_0004|orf6.3983|orf6.920|SHO1|CA2188|CaO19.4772
orf19.689	0.285383	0.00190487	PLB1	Phospholipase B; required for wild-type host cell penetration and for wild-type virulence in mouse model of systemic infection; Hog1p-induced; predicted signal sequence, N-glycosylation, and possible Y phosphorylation site, not GPI anchor		GO:0009405 pathogenesis | GO:0044001 migration in host | GO:0030384 phosphoinositide metabolic process |	GO:0004622 lysophospholipase activity |	GO:0005576 extracellular region | GO:0005886 plasma membrane |		orf19.12839|IPF21803.1|IPF11660.2|orf6.8620|CA5750|CHS3|CaO19.5384|CaO19.12839|CHS21
orf19.7427	0.286059	0.0391935		Predicted ORF in Assemblies 19, 20 and 21				GO:0000329 fungal-type vacuole membrane |		IPF2633.1|Contig4-3029_0013|CA5701|CaO19.7401|orf6.8561
orf19.6737	0.288632	0.00317762		Protein not essential for viability; greater mRNA abundance observed in a cyr1, ras1, or efg1 homozygous null mutant than in wild type; possibly spurious ORF (Annotation Working Group prediction)						SKT5|CSD4|CAL2|IPF7112.1|Contig4-2885_0008|Contig4-2885_0010|orf6.8509|CA5649|CaO19.7349
orf19.2735	0.297582	0.0329773	SEN2	Predicted ORF in Assemblies 19, 20 and 21; mutation confers hypersensitivity to toxic ergosterol analog, and to amphotericin B; has intron in 5'-UTR		GO:0042493 response to drug | GO:0000379 tRNA-type intron splice site recognition and cleavage |	GO:0000213 tRNA-intron endonuclease activity |	GO:0005637 nuclear inner membrane | GO:0000214 tRNA-intron endonuclease complex | GO:0005741 mitochondrial outer membrane |		orf19.9232|IPF25631.1|IPF6319.2|Contig4-3069_0003|orf6.5738|KRE2|CA3467|CaO19.9232|CaO19.1663
orf19.7488	0.302469	0.000442058		Predicted ORF in Assemblies 19, 20 and 21		GO:0000154 rRNA modification | GO:0030490 maturation of SSU-rRNA |	GO:0030515 snoRNA binding |	GO:0030532 small nuclear ribonucleoprotein complex | GO:0032040 small-subunit processome | GO:0034457 Mpp10 complex |		orf19.8193|IPF26747.1|IPF3751.2|orf6.2137|CA0929|CaO19.8193|CaO19.558
orf19.3695	0.304933	0.00305205		Predicted ORF in Assemblies 19, 20 and 21		GO:0006646 phosphatidylethanolamine biosynthetic process |	GO:0004307 ethanolaminephosphotransferase activity |	GO:0005783 endoplasmic reticulum |		orf19.9345|SCW1|SCW10|IPF15898.1|IPF9023.3|Contig4-1875_0004|orf6.2667|CA0156|CA6263|SCW1.5f|CMP65|CaO19.1779|SCW1.3f|orf6.708
orf19.4255	0.306367	0.0103546	ECM331	GPI-anchored protein; mainly at plasma membrane, also at cell wall; caspofungin induced; Plc1p-regulated; repressed by Rim101p, Hog1p; colony morphology-related gene regulation by Ssn6p; induced in cyr1 homozygous null mutant yeast-form cel				GO:0009986 cell surface | GO:0005886 plasma membrane | GO:0009277 fungal-type cell wall |		IPF7557.1|Contig4-2973_0016|orf6.7718|CA5019|SMI1|CaO19.6972|IPF7557
orf19.1631	0.306618	0.00361451	ERG6	Delta(24)-sterol C-methyltransferase, converts zymosterol to fecosterol in ergosterol biosynthesis by methylating position C-24; mutation confers nystatin resistance; fluconazole-induced; transcription increased in azole-resistant strain		GO:0006696 ergosterol biosynthetic process | GO:0042493 response to drug |	GO:0003838 sterol 24-C-methyltransferase activity |	GO:0005783 endoplasmic reticulum | GO:0005811 lipid particle | GO:0005741 mitochondrial outer membrane | GO:0005886 plasma membrane |		orf19.11855|IPF22909.1|IPF13702.2|Contig4-2849_0017|orf6.4542|CA2589|CaO19.11855|CaO19.4377
orf19.5126	0.31379	0.00650075		Predicted ORF in Assemblies 19, 20 and 21		GO:0006412 translation |	GO:0003723 RNA binding |	GO:0005844 polysome |		orf19.12060|IPF22569.1|IPF1006.1|Contig4-3104_0049|orf6.7890|CTN2|CaO19.4591|CaO19.12060|CA5152
orf19.1854	0.318981	0.000282524	HHF22	Putative histone H4; regulated by Efg1p; flucytosine, fluconazole-induced; amphotericin B, caspofungin repressed; shows colony morphology-related gene regulation by Ssn6p		GO:0006333 chromatin assembly or disassembly | GO:0034729 histone H3-K79 methylation |	GO:0003677 DNA binding |	GO:0000786 nucleosome |		orf19.10389|IPF3247.1|IPF28944.1|Contig4-3009_0023|orf6.4380|CA2470|SDHA|SDH3|SDH1|CaO19.2871|CaO19.10389
orf19.6343	0.323405	0.00283551		Predicted ORF in Assemblies 19, 20 and 21		GO:0030497 fatty acid elongation | GO:0016192 vesicle-mediated transport | GO:0030148 sphingolipid biosynthetic process |	GO:0009922 fatty acid elongase activity |	GO:0005789 endoplasmic reticulum membrane | GO:0005783 endoplasmic reticulum |		orf19.11351|IPF19233.2|IPF12183.2|Contig4-2055_0002|Contig4-2055_0004|orf6.551|orf6.5841|CA3547|CaO19.3870
orf19.7586	0.324766	0.0456601	CHT3	Chitinase, major; functional homolog of S. cerevisiae Cts1p; 4 N-glycosylation motifs; possible O-mannosylated region; putative signal peptide; hyphal-repressed; farnesol upregulated in biofilm; regulated by Efg1p, Cyr1p, Ras1p		GO:0000282 cellular bud site selection | GO:0007109 cytokinesis, completion of separation |	GO:0004568 chitinase activity | GO:0008843 endochitinase activity |	GO:0009986 cell surface | GO:0009277 fungal-type cell wall | GO:0005576 extracellular region | GO:0005635 nuclear envelope | GO:0005783 endoplasmic reticulum |		orf19.8122|IPF26775.1|IPF14907.2|Contig4-2904_0011|orf6.7079|CA4513|CaO19.492|CaO19.8122
orf19.556	0.32977	0.0434544		Predicted ORF in Assemblies 19, 20 and 21; regulated by Ssn6p; possibly spurious ORF (Annotation Working Group prediction)						orf19.8818|IPF26073.1|IPF13283.2|Contig4-1515_0003|orf6.5084|CA2979|CaO19.1233|CaO19.8818
orf19.5500	0.335442	0.00701938	MAK16	Predicted ORF in Assemblies 19, 20 and 21; decreased expression in response to prostaglandins		GO:0019048 virus-host interaction | GO:0000466 maturation of 5.8S rRNA from tricistronic rRNA transcript (SSU-rRNA, 5.8S rRNA, LSU-rRNA) | GO:0042273 ribosomal large subunit biogenesis | GO:0000463 maturation of LSU-rRNA from tricistronic rRNA transcript (SSU-rRNA, 5.8S rRNA, LSU-rRNA) |		GO:0030687 preribosome, large subunit precursor | GO:0005730 nucleolus |		orf19.10832|IPF5736.1|IPF8317.2|Contig4-2978_0019|orf6.5032|orf6.7217|CA4627|CaO19.3322
orf19.3630	0.336047	0.000535717	RRP8	Predicted ORF in Assemblies 19, 20 and 21; induced upon biofilm formation		GO:0006364 rRNA processing |	GO:0008168 methyltransferase activity |	GO:0005730 nucleolus |		orf19.10935|IPF23872.1|IPF19795.1|Contig4-2589_0001|Contig4-2589_0002|orf6.6474|CA4033|MIP1|CaO19.10935|CaO19.3431|IPF19795
orf19.660	0.338184	0.0319864		Predicted ORF in Assemblies 19, 20 and 21; possibly spurious ORF (Annotation Working Group prediction)						orf19.10142|IPF24727.1|IPF8502.2|Contig4-2859_0007|orf6.4274|CA2388|CaO19.10142|CaO19.2611
orf19.4591	0.340071	0.0291518	CAT2	Major carnitine acetyl transferase localized in peroxisomes and mitochondria; involved in intracellular acetyl-CoA transport; transcriptionally induced in macrophage; farnesol-upregulated in biofilm; Hog1p-downregulated		GO:0006084 acetyl-CoA metabolic process | GO:0006520 cellular amino acid metabolic process | GO:0009405 pathogenesis | GO:0042710 biofilm formation | GO:0006635 fatty acid beta-oxidation | GO:0045333 cellular respiration | GO:0009437 carnitine metabolic process |	GO:0004092 carnitine O-acetyltransferase activity |	GO:0005777 peroxisome | GO:0005739 mitochondrion | GO:0005782 peroxisomal matrix |		orf19.11832|IPF17769.3|IPF15306.2|Contig4-2720_0001|orf6.2810|orf6.577|CA1350|CaO19.4354
orf19.1059	0.340095	0.00210951	HHF1	Putative histone H4; reduced mRNA in homozygous fkh2 null mutant; regulated by Efg1p; fluconazole induced; amphotericin B repressed; farnesol regulated; shows colony morphology-related gene regulation by Ssn6p		GO:0006333 chromatin assembly or disassembly |	GO:0003677 DNA binding |	GO:0005634 nucleus | GO:0000786 nucleosome |		orf19.12942|IPF21660.1|IPF10979.2|Contig4-2604_0008|orf6.4181|CA2324|MCM5|CaO19.5487|CaO19.12942
orf19.6705	0.343636	0.00241999		Putative guanyl nucleotide exchange factor with Sec7 domain; transcriptionally regulated upon yeast-hyphal switch; filament induced; regulated by Nrg1p, Tup1p; shows Mob2p-dependent hyphal regulation		GO:0051666 actin cortical patch localization | GO:0008104 protein localization | GO:0030447 filamentous growth |	GO:0005085 guanyl-nucleotide exchange factor activity | GO:0005086 ARF guanyl-nucleotide exchange factor activity |	GO:0005934 cellular bud tip | GO:0005737 cytoplasm | GO:0005935 cellular bud neck |		orf19.10314|IPF24548.1|IPF15718.2|Contig4-2693_0003|orf6.3725|CA2004|CaO19.2796|POL12
orf19.3682	0.343717	0.0209673	CWH8	Putative dolichyl pyrophosphate (Dol-P-P) phosphatase; ketoconazole-induced; expression is increased in a fluconazole-resistant isolate; clade-associated gene expression		GO:0008610 lipid biosynthetic process | GO:0006487 protein amino acid N-linked glycosylation |	GO:0016462 pyrophosphatase activity | GO:0047874 dolichyldiphosphatase activity |	GO:0030176 integral to endoplasmic reticulum membrane |		orf19.12499|IPF22273.1|IPF10421.1|Contig4-2686_0006|orf6.7977|SUN42|CA5232|CaO19.5032|UTH1|CaO19.12499
orf19.6948	0.350247	0.00194248	CCC1	Protein described as predicted manganese transporter; alkaline downregulated; shows colony morphology-related gene regulation by Ssn6p; repressed by nitric oxide		GO:0030026 cellular manganese ion homeostasis | GO:0015684 ferrous iron transport | GO:0006879 cellular iron ion homeostasis | GO:0006828 manganese ion transport | GO:0006874 cellular calcium ion homeostasis | GO:0030447 filamentous growth |	GO:0005384 manganese ion transmembrane transporter activity | GO:0015093 ferrous iron transmembrane transporter activity |	GO:0005624 membrane fraction | GO:0005794 Golgi apparatus | GO:0000329 fungal-type vacuole membrane | GO:0005886 plasma membrane |		orf19.11637|IPF18734.2|IPF16081.2|Contig4-2312_0002|orf6.2625|CA1228|CaO19.11637|QRI2|CaO19.4161|IPF16081
orf19.6526	0.35031	0.00188677		Predicted ORF in Assemblies 19, 20 and 21				GO:0030137 COPI-coated vesicle | GO:0005794 Golgi apparatus |		orf19.12894|IPF21698.1|IPF1144.2|orf6.8675|CA5790|CaO19.12894|CaO19.5439|IPF1144
orf19.6514	0.353817	0.0210669	CUP9	Protein of unknown function, upregulated in clinical isolates from HIV+ patients with oral candidiasis; transcription reduced upon yeast-hyphal switch; ketoconazole-induced; Plc1p-regulated; shows colony morphology-related Ssn6p regulation		GO:0006367 transcription initiation from RNA polymerase II promoter | GO:0006878 cellular copper ion homeostasis |	GO:0003704 specific RNA polymerase II transcription factor activity | GO:0043565 sequence-specific DNA binding | GO:0003682 chromatin binding |	GO:0000790 nuclear chromatin |		orf19.13625|IPF20880.1|IPF9141.2|Contig4-2635_0014|orf6.2199|CA0964|CTF4|CaO19.6247|IPF9141
orf19.6264.3	0.360991	0.00745189		ORF Predicted by Annotation Working Group		GO:0006888 ER to Golgi vesicle-mediated transport |		GO:0030134 ER to Golgi transport vesicle | GO:0005783 endoplasmic reticulum |		orf19.11485|IPF23241.1|IPF9382.2|Contig4-2616_0009|orf6.7415|CA4770|IPF9382.3
orf19.3353	0.363126	0.000529538		Protein described as similar to a mitochondrial complex I intermediate-associated protein; fluconazole-downregulated						IPF4926.1|Contig4-3003_0027|orf6.9006|CA6043|CaO19.7658
orf19.6271	0.364535	0.000387472		Predicted ORF in Assemblies 19, 20 and 21						orf19.8663|IPF26271.1|IPF7053.2|HHT2|Contig4-1791_0001|orf6.4928|orf6.5620|CA2861|CaO19.8663|HHT1|CaO19.1061
orf19.2451	0.365193	0.00393233	PGA45	Cell wall protein; putative GPI-anchor; downregulated in core caspofungin response; Hog1p-induced; regulated by Ssn6p; Mob2p-dependent hyphal regulation; possibly spurious ORF (Annotation Working Group prediction)				GO:0009986 cell surface | GO:0030445 yeast-form cell wall |		orf19.8654|IPF26276.1|IPF15634.2|Contig4-2647_0021|orf6.2008|HTB2|CaO19.1052|CaO19.8654
orf19.4377	0.370759	0.00983495	KRE1	Predicted GPI-anchor, role in 1,6-beta-D-glucan biosynthesis; production in S. cerevisiae increases glucan content and complements killer toxin sensitivity of kre1 mutant; possible N-linked glycosylation at Asn109; caspofungin induced		GO:0006078 1,6-beta-glucan biosynthetic process |		GO:0009986 cell surface |		orf19.8653|IPF26275.1|IPF15637.2|Contig4-2647_0017|orf6.2007|CaO19.1051|CaO19.8653
orf19.96	0.37451	0.0192981	TOP1	DNA topoisomerase I; required for wild-type growth and for wild-type mouse virulence; sensitive to camptothecin; induced upon adherence to polystyrene		GO:0030448 hyphal growth | GO:0009405 pathogenesis | GO:0007076 mitotic chromosome condensation | GO:0006265 DNA topological change | GO:0006271 DNA strand elongation during DNA replication | GO:0000019 regulation of mitotic recombination | GO:0006333 chromatin assembly or disassembly | GO:0000183 chromatin silencing at rDNA | GO:0007097 nuclear migration | GO:0006368 RNA elongation from RNA poly…	GO:0003917 DNA topoisomerase type I activity |	GO:0005634 nucleus | GO:0005730 nucleolus |		orf19.8661|HHF21|IPF26279.1|IPF7050.1|HHF2|Contig4-1791_0006|orf6.4930|orf6.5621|CA2862|CaO19.1059|CaO19.8661
orf19.4954	0.37853	0.0275672		Predicted ORF in Assemblies 19, 20 and 21		GO:0007035 vacuolar acidification | GO:0042493 response to drug |	GO:0046961 proton-transporting ATPase activity, rotational mechanism |	GO:0000220 vacuolar proton-transporting V-type ATPase, V0 domain | GO:0016021 integral to membrane |		orf19.9412|IPF25481.1|IPF4677.1|HHF2|orf6.5621|CA3372|CaO19.1854|CaO19.9412
orf19.1663	0.382772	0.00181202	MNT2	Alpha-1,2-mannosyl transferase; adds third mannose during cell-wall mannoprotein biosynthesis; partially redundant with Mnt1p; role in adherence and virulence; expressed in yeast-form and hyphal cells; fungal-specific		GO:0006057 mannoprotein biosynthetic process | GO:0009405 pathogenesis | GO:0016337 cell-cell adhesion | GO:0007160 cell-matrix adhesion | GO:0030447 filamentous growth | GO:0007047 cell wall organization | GO:0051834 evasion or tolerance of defenses of other organism during symbiotic interaction | GO:0006493 protein amino acid O-linked glycosylation | GO:0000032 cell wall mannoprotein biosynthet…	GO:0000026 alpha-1,2-mannosyltransferase activity |	GO:0000139 Golgi membrane | GO:0016021 integral to membrane |		orf19.7832|IPF9065.2|orf6.5934|CA3619|CaO19.202|CaO19.7832|CDC47.5|MCM7
orf19.2614	0.387942	0.000284266	RSR1	RAS-related protein; GTP/GDP cycling required for wild-type polar bud site selection, hyphal growth guidance; role in systemic virulence in mouse; geranylgeranylation predicted; suppresses S. cerevisiae cdc24-4 mutant heat sensitivity		GO:0009405 pathogenesis | GO:0007163 establishment or maintenance of cell polarity | GO:0007264 small GTPase mediated signal transduction | GO:0030448 hyphal growth | GO:0000282 cellular bud site selection | GO:0030447 filamentous growth | GO:0007121 bipolar cellular bud site selection | GO:0007120 axial cellular bud site selection | GO:0030011 maintenance of cell polarity | GO:0051666 actin cort…	GO:0004871 signal transducer activity | GO:0003924 GTPase activity |	GO:0016020 membrane | GO:0030428 cell septum | GO:0005938 cell cortex | GO:0005935 cellular bud neck | GO:0000131 incipient cellular bud site | GO:0009277 fungal-type cell wall | GO:0005886 plasma membrane |		orf19.9490|IPF25371.1|IPF9787.2|Contig4-2583_0018|Contig4-2985_0001|orf6.5604|orf6.830|CA0197|HST3|CaO19.1934|IPF9787
orf19.2337	0.388564	0.0104709	ALP1	Putative high-affinity basic amino acid permease; fungal-specific (no human or murine homolog)		GO:0015802 basic amino acid transport |	GO:0015174 basic amino acid transmembrane transporter activity |	GO:0005886 plasma membrane |		orf19.10878|orf6.2580|IPF17685.3|IPF15624.1|Contig4-1346_0001|Contig4-1346_0002|Contig4-2147_0001|Contig4-2147_0003|orf6.2581|orf6.2890|CA1406|CaO19.3370|UBP10
orf19.5032	0.389136	0.0034038	SIM1	Protein involved in cell wall maintenance, redundant with Sun41p; described as a DNA replication regulator; produced under vaginal conditions; macrophage-downregulated gene; transcription is negatively regulated by Rim101p, Cyr1p, Ras1p		GO:0006275 regulation of DNA replication | GO:0007049 cell cycle | GO:0007047 cell wall organization | GO:0000422 mitochondrion degradation |		GO:0009277 fungal-type cell wall | GO:0005576 extracellular region |		orf19.12956|IPF21645.1|IPF19759.1|Contig4-2439_0001|Contig4-2439_0002|orf6.4452|CA2515|CaO19.12956|CaO19.5510|IPF19759
orf19.1280	0.3932	0.000273827	SUI1	Putative translation initiation factor; flucytosine induced; genes encoding ribosomal subunits, translation factors, and tRNA synthetases are downregulated upon phagocytosis by murine macrophage		GO:0006413 translational initiation |	GO:0003743 translation initiation factor activity |	GO:0005840 ribosome | GO:0043614 multi-eIF complex |		orf19.12188|IPF22383.1|IPF17885.2|orf6.3187|CA1605|CaO19.12188|CaO19.4725
orf19.7193	0.39351	0.00551408		Predicted ORF in Assemblies 19, 20 and 21						orf19.9800|IPF25060.1|IPF16141.2|Contig4-2843_0020|orf6.5886|CA3580|CaO19.2260|CaO19.9800|IPF16141
orf19.30	0.398453	0.0229816		Predicted ORF in Assemblies 19, 20 and 21		GO:0055085 transmembrane transport | GO:0006874 cellular calcium ion homeostasis | GO:0006486 protein amino acid glycosylation |	GO:0015662 ATPase activity, coupled to transmembrane movement of ions, phosphorylative mechanism |	GO:0005739 mitochondrion | GO:0005789 endoplasmic reticulum membrane | GO:0005886 plasma membrane |		IPF3087.1|Contig4-2855_0006|orf6.7972|CA5227|CaJ7.0086|CaJ7_0086|CaO19_7046|CaO19.7046|IPF3087
orf19.7049	0.398784	0.0165798	CYB5	Cytochrome b(5); not essential for viability; similar to S. cerevisiae Cyb5p; transcriptionally regulated by iron; expression greater in high iron; fluconazole-induced; shows colony morphology-related gene regulation by Ssn6p		GO:0006696 ergosterol biosynthetic process |	GO:0009055 electron carrier activity |	GO:0005792 microsome | GO:0005789 endoplasmic reticulum membrane |		orf19.10341|orf6.1681|IPF14334.2|orf6.1166|orf6.1680|ROX1|CA6270|CA0346|orf19.2824|RFG1.5f
orf19.2444	0.399464	0.0205189	CHS7	Protein required for wild-type chitin synthase III activity; similar to (but not functional homolog of) S. cerevisiae Chs7p, which effects ER export of Chs3p; induced in homozygous cyr1 null mutant hyphae and ras1 yeast-form cells		GO:0051223 regulation of protein transport | GO:0006888 ER to Golgi vesicle-mediated transport | GO:0009405 pathogenesis | GO:0006038 cell wall chitin biosynthetic process | GO:0006457 protein folding |	GO:0051082 unfolded protein binding |	GO:0031224 intrinsic to membrane | GO:0005789 endoplasmic reticulum membrane |		orf19.9827|IPF25090.1|IPF9993.2|Contig4-3049_0004|orf6.2447|CA1115|CaO19.9827|CaO19.2287
orf19.4772	0.4001	0.000123041	SSU81	Predicted adaptor protein involved in activation of MAP kinase-dependent signaling pathways; links response to oxidative stress to morphogenesis and cell wall biosynthesis; caspofungin repressed		GO:0000902 cell morphogenesis | GO:0007047 cell wall organization | GO:0006979 response to oxidative stress | GO:0007232 osmosensory signaling pathway via Sho1 osmosensor | GO:0007124 pseudohyphal growth | GO:0090033 positive regulation of filamentous growth | GO:0009272 fungal-type cell wall biogenesis |	GO:0005034 osmosensor activity |	GO:0005886 plasma membrane | GO:0043332 mating projection tip |		orf19.9855|IPF18350.2|IPF16479.2|Contig4-2539_0011|orf6.504|orf6.5589|CA0098|CaO19.2319|IPF16479
orf19.1960	0.403002	0.00612975	CLN3	G1 cyclin; depletion causes abolished budding and hyphal growth defects; likely to be essential; farnesol regulated, upregulated in biofilm; functional in S. cerevisiae; similar to S. cerevisiae Cln3p, which is a G1-specific cyclin		GO:0000079 regulation of cyclin-dependent protein kinase activity | GO:0000082 G1/S transition of mitotic cell cycle | GO:0030447 filamentous growth | GO:0051726 regulation of cell cycle | GO:0030448 hyphal growth | GO:0007114 cell budding | GO:0042493 response to drug | GO:0008361 regulation of cell size | GO:0042144 vacuole fusion, non-autophagic |	GO:0016538 cyclin-dependent protein kinase regulator activity |	GO:0005634 nucleus |		orf19.11113|IPF23665.1|IPF10837.2|orf6.2709|CA1277|CaO19.11113|CaO19.3630|IPF10837
orf19.1673	0.403544	0.00110039	PPT1	Protein described as serine/threonine phosphatase; transcriptionally regulated by iron; expression greater in high iron		GO:0006468 protein amino acid phosphorylation | GO:0006470 protein amino acid dephosphorylation |	GO:0004722 protein serine/threonine phosphatase activity |	GO:0005634 nucleus | GO:0005737 cytoplasm |		orf19.11188|IPF18971.2|IPF23554.1|IPF8614.2|Contig4-1425_0002|orf6.2153|orf6.1437|CA0939|orf19.2632|CaO19.3704|DBP6|CaO19.11188
orf19.6314	0.406166	0.00428105	RPB8	Protein described as a subunit of RNA polymerases I, II, and III; regulated by Gcn4p; repressed in response to amino acid starvation (3-aminotriazole treatment); heterozygous null mutant exhibits resistance to parnafungin		GO:0006383 transcription from RNA polymerase III promoter | GO:0006366 transcription from RNA polymerase II promoter | GO:0006360 transcription from RNA polymerase I promoter | GO:0042493 response to drug |	GO:0003899 DNA-directed RNA polymerase activity |	GO:0005666 DNA-directed RNA polymerase III complex | GO:0005665 DNA-directed RNA polymerase II, core complex | GO:0005736 DNA-directed RNA polymerase I complex |		orf19.12687|IPF21958.1|IPF10864.2|Contig4-2993_0009|orf6.3681|CA1968|CaO19.5220|REX4|CaO19.12687|IPF10864
orf19.1760	0.408119	0.0138941	RAS1	RAS signal transduction GTPase; regulates cAMP and MAP kinase pathways; role in hyphal induction, virulence, apoptosis, heat-shock sensitivity; nonessential; glutamine-rich C terminus; complements viability of S. cerevisiae ras1 ras2 mutant		GO:0009408 response to heat | GO:0030448 hyphal growth | GO:0007265 Ras protein signal transduction | GO:0044413 avoidance of host defenses | GO:0009405 pathogenesis | GO:0009749 response to glucose stimulus | GO:0019933 cAMP-mediated signaling | GO:0007190 activation of adenylate cyclase activity | GO:0043065 positive regulation of apoptosis | GO:0030437 ascospore formation | GO:0007124 pseudohy…	GO:0003924 GTPase activity | GO:0005525 GTP binding |	GO:0005886 plasma membrane | GO:0001950 plasma membrane enriched fraction |		orf19.7803|orf19.7804|IPF27143.1|IPF17362.2|Contig4-1796_0002|Contig4-2440_0001|orf6.2906|orf6.629|orf6.2907|CA1415|orf19.170|CA1416|DBP2.exon1|DBP2.exon2|IPF18681.1
orf19.2119	0.408853	0.0431478	NDT80	Activator of CDR1 induction by antifungal drugs; required for wild-type drug resistance; transcriptionally induced upon antifungal drug treatment; similar to S. cerevisiae Ndt80p, which is a meiosis-specific transcriptional regulator		GO:0045944 positive regulation of transcription from RNA polymerase II promoter | GO:0042493 response to drug | GO:0007126 meiosis |	GO:0003700 transcription factor activity |	GO:0000794 condensed nuclear chromosome |		IPF2142.1|Contig4-3097_0048|orf6.8097|CA5323|CaJ7.0440|CaO19_7197|CaJ7_0440|CaO19.7197|IPF2142
orf19.202	0.414235	0.0127896	CDC47	Phosphorylated protein described as having role in control of cell division; RNA abundance regulated by tyrosol and cell density; merged with orf19.201 in Assembly 20; unmerged from orf19.201 in a revision of Assembly 21		GO:0006348 chromatin silencing at telomere | GO:0006267 pre-replicative complex assembly | GO:0030466 chromatin silencing at silent mating-type cassette | GO:0006271 DNA strand elongation during DNA replication | GO:0006270 DNA replication initiation | GO:0000084 S phase of mitotic cell cycle | GO:0006357 regulation of transcription from RNA polymerase II promoter | GO:0006268 DNA unwinding durin…	GO:0003682 chromatin binding | GO:0043142 single-stranded DNA-dependent ATPase activity | GO:0005524 ATP binding | GO:0043140 ATP-dependent 3'-5' DNA helicase activity | GO:0003697 single-stranded DNA binding | GO:0003688 DNA replication origin binding | GO:0003712 transcription cofactor activity | GO:0009378 four-way junction helicase activity |	GO:0031261 DNA replication preinitiation complex | GO:0005737 cytoplasm | GO:0005656 pre-replicative complex | GO:0042555 MCM complex |		orf19.11757|IPF22972.1|IPF15813.2|Contig4-2551_0010|orf6.5205|CA3066|CaO19.4281|CaO19.11757|IPF15813
orf19.2168	0.414776	0.00195412		Predicted ORF in Assemblies 19, 20 and 21						orf19.10855|orf6.4738|IPF4809.1|IPF18805.2|Contig4-2944_0003|CA2724|CaO19.3347
orf19.676	0.414854	0.00612604		Predicted ORF in Assemblies 19, 20 and 21		GO:0007020 microtubule nucleation | GO:0007019 microtubule depolymerization | GO:0007026 negative regulation of microtubule depolymerization | GO:0030473 nuclear migration along microtubule | GO:0007064 mitotic sister chromatid cohesion |	GO:0005200 structural constituent of cytoskeleton |	GO:0005881 cytoplasmic microtubule | GO:0051233 spindle midzone | GO:0005816 spindle pole body |		orf19.9395|IPF25489.1|IPF10845.1|Contig4-2684_0004|orf6.4249|CA2369|CaO19.1837|CaO19.9395
orf19.7072	0.415511	0.000294832	PEL1	Predicted enzyme of mitochondrial phospholipid biosynthesis; upregulated in biofilm		GO:0008654 phospholipid biosynthetic process |	GO:0008444 CDP-diacylglycerol-glycerol-3-phosphate 3-phosphatidyltransferase activity |	GO:0005739 mitochondrion |		orf19.13867|IPF20614.1|IPF3912.1|Contig4-3089_0018|orf6.7646|CA4960|CaJ7.0235|CaO19.13867|CaO19_6514|CaJ7_0235|CaO19.6514|IPF3912
orf19.6787	0.415881	0.000539333		Predicted ORF in Assemblies 19, 20 and 21		GO:0030437 ascospore formation | GO:0006888 ER to Golgi vesicle-mediated transport | GO:0007120 axial cellular bud site selection |		GO:0030134 ER to Golgi transport vesicle | GO:0005789 endoplasmic reticulum membrane |		orf19.12642|IPF22097.1|IPF5404.2|Contig4-3092_0052|orf6.6961|CA4420|CaJ7.0325|CaO19.5175|SSM4|CaO19.12642|CaO19_5175|CaJ7_0325
orf19.7478	0.417309	0.011891		Predicted ORF in Assemblies 19, 20 and 21		GO:0006744 ubiquinone biosynthetic process |	GO:0000010 trans-hexaprenyltranstransferase activity |	GO:0005739 mitochondrion |		orf19.9843|IPF24977.1|IPF8808.2|Contig4-2919_0001|orf6.5543|CA3310|PFS2|CaO19.2307|CaO19.9843
orf19.2045	0.417358	0.0282414		Predicted ORF in Assemblies 19, 20 and 21		GO:0006654 phosphatidic acid biosynthetic process |	GO:0004143 diacylglycerol kinase activity |	GO:0030176 integral to endoplasmic reticulum membrane |		orf19.13051|IPF21599.1|IPF16279.2|Contig4-1929_0001|orf6.5064|CA2966|CaO19.5608|RPC34|CaO19.13051
orf19.88	0.418431	0.0345919	ILV5	Protein described as ketol-acid reductoisomerase; antigenic during human or murine infection; regulated by Gcn4p; amino acid starvation (3-aminotriazole) induced; biofilm induced; macrophage-downregulated protein; no human or murine homolog		GO:0009082 branched chain family amino acid biosynthetic process | GO:0000002 mitochondrial genome maintenance |	GO:0004455 ketol-acid reductoisomerase activity |	GO:0005625 soluble fraction | GO:0042645 mitochondrial nucleoid |		orf19.7805|IPF27146.1|IPF16126.1|Contig4-2440_0002|orf6.2908|CA1417|CaO19.172|CaO19.7805|IPF16126
orf19.1445	0.418571	0.0165222	ESC4	Protein similar to S. cerevisiae Esc4p, which represses transposition; transposon mutation affects filamentous growth		GO:0030447 filamentous growth | GO:0000335 negative regulation of transposition, DNA-mediated |				orf19.13691|IPF20837.1|IPF6271.2|Contig4-3056_0012|orf6.5507|CA3281|CaO19.13691|CaO19.6314
orf19.7577	0.420673	0.00576715	MSS51	Putative mRNA maturation factor; fungal-specific (no human or murine homolog)		GO:0006412 translation | GO:0006397 mRNA processing | GO:0045727 positive regulation of translation |		GO:0019898 extrinsic to membrane | GO:0005759 mitochondrial matrix | GO:0005743 mitochondrial inner membrane |		IPF1257.1|Contig4-3075_0021|orf6.8528|CA5666|CaO19.7368|PUB1
orf19.7349	0.4248	0.00858131	CHS4	Activator of Chs3p chitin synthase; required for wild-type wall chitin content, but not for hyphal growth; mutant resistant to Calcofluor white; prenylation and 2 transmembrane segments predicted; functional homolog of S. cerevisiae Chs4p		GO:0006038 cell wall chitin biosynthetic process | GO:0006970 response to osmotic stress | GO:0000910 cytokinesis |	GO:0008047 enzyme activator activity |	GO:0016020 membrane | GO:0000142 cellular bud neck contractile ring | GO:0000144 cellular bud neck septin ring | GO:0005935 cellular bud neck | GO:0000131 incipient cellular bud site |		IPF480.2|Contig4-3106_0072|orf6.8490|CA5632|CaJ7.0070|CaJ7_0070|CaO19_7063|CaO19.7063|THG1|IPF480
orf19.2204.2	0.426088	0.000195408		ORF Predicted by Annotation Working Group (see Locus History Note for Assembly 19 correction)		GO:0007264 small GTPase mediated signal transduction | GO:0007017 microtubule-based process | GO:0007047 cell wall organization |	GO:0004871 signal transducer activity | GO:0003924 GTPase activity |	GO:0005622 intracellular |		IPF529.1|Contig4-3106_0032|orf6.8465|CA5611|CaJ7.0044|CaO19.7088|SUA5|CaJ7_0044|CaO19_7088
orf19.1051	0.426491	0.000531415	HTA2	Protein described as histone H2A; farnesol regulated; transcription is downregulated in both intermediate and mature biofilms		GO:0006333 chromatin assembly or disassembly |	GO:0003677 DNA binding |	GO:0000786 nucleosome |		orf19.9628|IPF25328.1|IPF1191.2|orf6.7474|CA4817|POM152|CaO19.2081|CaO19.9628
orf19.6237	0.427635	0.0161275	RAC1	G-protein of RAC subfamily; required for embedded filamentous growth, but not for serum-induced hyphal growth; dynamic localization at plasma membrane; similar to, but not interchangeable with, Cdc42p; lacks S. cerevisiae homolog		GO:0007118 budding cell apical bud growth | GO:0007266 Rho protein signal transduction | GO:0030447 filamentous growth |	GO:0004871 signal transducer activity | GO:0003924 GTPase activity | GO:0005525 GTP binding |	GO:0005625 soluble fraction | GO:0005937 mating projection | GO:0005934 cellular bud tip | GO:0005935 cellular bud neck | GO:0005886 plasma membrane |		orf19.8878|IPF26014.1|IPF16027.3|Contig4-2781_0019|Contig4-2781_0020|Contig4-2781_0021|orf6.1389|orf6.923|CA0225|NUP84|CaO19.1298|IPF16027.2
orf19.4760	0.427893	0.000484174		Predicted ORF in Assemblies 19, 20 and 21		GO:0042493 response to drug |		GO:0005634 nucleus | GO:0005737 cytoplasm |		IPF495.1|Contig4-3106_0065|orf6.8484|CA5627|CaJ7.0064|CaO19_7069|CaJ7_0064|CaO19.7069|IPF495
orf19.2990	0.427904	0.00445506	XOG1	Exo-1,3-beta-glucanase, major exoglucanase; member of family 5 glycosyl hydrolases; affects sensitivity to inhibitors of chitin and glucan synthesis; not required for yeast-to-hyphal transition or for virulence in mouse systemic infection		GO:0007047 cell wall organization | GO:0006073 cellular glucan metabolic process |	GO:0004338 glucan 1,3-beta-glucosidase activity |	GO:0005576 extracellular region | GO:0009277 fungal-type cell wall |		IPF20908.1|IPF27767.1
orf19.7388	0.427973	0.00178163	PBS2	MAPK kinase (MAPKK); role in osmotic and oxidative stress responses, oxidative stress adaptation; required for stress regulation of Hog1p localization and activity; functional homolog of S. cerevisiae Pbs2p		GO:0007047 cell wall organization | GO:0006972 hyperosmotic response | GO:0006970 response to osmotic stress | GO:0006468 protein amino acid phosphorylation | GO:0031098 stress-activated protein kinase signaling pathway | GO:0030447 filamentous growth | GO:0000169 activation of MAPK activity involved in osmosensory signaling pathway | GO:0010526 negative regulation of transposition, RNA-mediated …	GO:0004708 MAP kinase kinase activity | GO:0005078 MAP-kinase scaffold activity |	GO:0005934 cellular bud tip | GO:0005737 cytoplasm | GO:0005935 cellular bud neck |		orf19.14121|IPF20334.1|IPF12074.2|Contig4-2530_0011|orf6.8802|CA5880|AEP2|CaO19.14121|CaO19.6829|IPF12074
orf19.6955	0.428828	0.00343083	HBR3	Essential, uncharacterized protein; regulated by hemoglobin; S. cerevisiae ortholog is essential		GO:0043248 proteasome assembly | GO:0042274 ribosomal small subunit biogenesis | GO:0000462 maturation of SSU-rRNA from tricistronic rRNA transcript (SSU-rRNA, 5.8S rRNA, LSU-rRNA) |	GO:0003723 RNA binding | GO:0005515 protein binding |	GO:0000502 proteasome complex | GO:0005634 nucleus | GO:0005737 cytoplasm | GO:0030684 preribosome |		orf19.12530|IPF22138.1|IPF19552.2|Contig4-1944_0004|orf6.134|orf6.469|CA0089|CaO19.12530|CaO19.5064|IPF19552.1
orf19.2330	0.429329	0.000510218		Predicted ORF in Assemblies 19, 20 and 21; transposon mutation affects filamentous growth; decreased expression in response to prostaglandins		GO:0030447 filamentous growth | GO:0000480 endonucleolytic cleavage in 5'-ETS of tricistronic rRNA transcript (SSU-rRNA, 5.8S rRNA, LSU-rRNA) | GO:0000472 endonucleolytic cleavage to generate mature 5'-end of SSU-rRNA from (SSU-rRNA, 5.8S rRNA, LSU-rRNA) | GO:0000447 endonucleolytic cleavage in ITS1 to separate SSU-rRNA from 5.8S rRNA and LSU-rRNA from tricistronic rRNA transcript (SSU-rRNA, 5.8S…	GO:0030515 snoRNA binding |	GO:0005732 small nucleolar ribonucleoprotein complex | GO:0034388 Pwp2p-containing subcomplex of 90S preribosome | GO:0032040 small-subunit processome |		orf19.12591|orf19.12593|IPF22069.1|IPF14561.3|IPF14556.2|IPF14559.1|Contig4-1627_0002|Contig4-1627_0005|orf6.37|orf6.3405|orf6.3403|CA1758|CA1757|CaJ7.0377|CaJ7.0378|orf19.5128|IPF14559.3f
orf19.5487	0.43106	0.0203688	CDC46	Protein described as having role in control of cell division; periodic mRNA expression, peak at cell-cycle M/G1 phase; regulated by tyrosol and cell density; Plc1p-regulated; repressed in response to alpha pheromone in SpiderM medium		GO:0006268 DNA unwinding during replication | GO:0006348 chromatin silencing at telomere | GO:0006267 pre-replicative complex assembly | GO:0031939 negative regulation of chromatin silencing at telomere | GO:0030174 regulation of DNA replication initiation | GO:0006343 establishment of chromatin silencing | GO:0006270 DNA replication initiation | GO:0000084 S phase of mitotic cell cycle |	GO:0004003 ATP-dependent DNA helicase activity | GO:0003682 chromatin binding | GO:0003697 single-stranded DNA binding | GO:0003688 DNA replication origin binding |	GO:0000784 nuclear chromosome, telomeric region | GO:0031261 DNA replication preinitiation complex | GO:0005737 cytoplasm | GO:0005656 pre-replicative complex | GO:0042555 MCM complex |		IPF917.1|Contig4-3105_0063|orf6.8925|CA5981|CaO19.7577
orf19.2547	0.431155	0.0154737		Predicted ORF in Assemblies 19, 20 and 21						orf19.11396|IPF10027.2|IPF28563.1|Contig4-2194_0001|Contig4-2730_0010|orf6.5133|CA3016|CaO19.11396|CaO19.3914|IPF10027
orf19.985	0.432419	0.0225738		Predicted ORF in Assemblies 19, 20 and 21						orf19.10447|IPF10668.2|IPF18514.2|Contig4-2150_0003|orf6.3786|orf6.3995|CA2044|CaO19.2930|IPF10668
orf19.7426	0.434346	0.000195486		Predicted ORF in Assemblies 19, 20 and 21		GO:0006461 protein complex assembly | GO:0018279 protein amino acid N-linked glycosylation via asparagine |	GO:0004579 dolichyl-diphosphooligosaccharide-protein glycotransferase activity |	GO:0008250 oligosaccharyltransferase complex |		orf19.8867|IPF10374.1|IPF29514.1|Contig4-2808_0003|orf6.4245|CA2367|CaO19.1280|CaO19.8867
orf19.5919	0.436401	0.0377149	MEA1	Protein similar to A. nidulans MesA, which is involved in localization of actin cables						orf19.8255|IPF26669.1|IPF14630.2|Contig4-2852_0017|orf6.3528|CA1850|CaO19.8255|ERJ5|CaO19.641|IPF14630
orf19.4241	0.43651	0.00725763		Predicted ORF in Assemblies 19, 20 and 21						orf19.11402|IPF19135.2|IPF12689.1|Contig4-2398_0006|Contig4-2398_0008|orf6.4056|CA2235|MPD1|CaO19.3920
orf19.6146	0.437297	0.0416172	CLG1	Transcription is regulated upon yeast-hyphal switch		GO:0007049 cell cycle |	GO:0016538 cyclin-dependent protein kinase regulator activity |	GO:0000307 cyclin-dependent protein kinase holoenzyme complex |		orf19.10052|IPF24860.1|IPF18533.1|orf6.3921|CA2147|IPF18533.5eoc|IPF18533
orf19.4553	0.438686	0.00100004		Predicted ORF in Assemblies 19, 20 and 21						IPF2443.1|Contig4-3080_0021|orf6.8586|CA5721|OST6|CaO19.7426|IPF2443
orf19.1963	0.438717	0.0368942		Predicted ORF in Assemblies 19, 20 and 21		GO:0009060 aerobic respiration |		GO:0005739 mitochondrion | GO:0005634 nucleus |		orf19.9242|orf6.1084|IPF25613.1|IPF14222.3|Contig4-2335_0002|CA0298|CaO19.1673|IPF14222.2
orf19.1632	0.439965	0.00168836		Predicted ORF in Assemblies 19, 20 and 21						IPF576.1|Contig4-3108_0119|orf6.9000|CA6039|CaO19.7652
orf19.658	0.441589	0.0440142	GIN1	Protein involved in regulation of DNA-damage-induced filamentous growth; putative component of DNA replication checkpoint; ortholog of S. cerevisiae Mrc1p, an S-phase checkpoint protein		GO:0000076 DNA replication checkpoint | GO:0030448 hyphal growth | GO:0006348 chromatin silencing at telomere | GO:0048478 replication fork protection | GO:0030466 chromatin silencing at silent mating-type cassette | GO:0007064 mitotic sister chromatid cohesion | GO:0000723 telomere maintenance |		GO:0005657 replication fork | GO:0000228 nuclear chromosome |		orf19.11284|IPF10363.2|IPF10361.3|Contig4-2432_0003|orf6.1866|orf6.264|CA0752|MNN24|CaO19.3803
orf19.1613	0.442821	0.00768442	ILV2	Protein described as acetolactate synthase; regulated by Gcn4p; induced in response to amino acid starvation (3-aminotriazole treatment); protein detected by mass spec in stationary phase cultures		GO:0009082 branched chain family amino acid biosynthetic process |	GO:0050660 FAD binding | GO:0003984 acetolactate synthase activity |	GO:0005739 mitochondrion | GO:0005948 acetolactate synthase complex |		orf19.8817|IPF26079.1|IPF13284.2|Contig4-2208_0006|orf6.5085|CA2980|CaO19.1232|CaO19.8817|GOG5
orf19.6930	0.443316	0.000430789	SOL1	Cell cycle regulator; partial functional homolog of S. cerevisiae Sic1p; protein degradation regulated by SCF(CDC4) pathway; CDK phosphorylation predicted; possibly spurious ORF (Annotation Working Group prediction)		GO:0045736 negative regulation of cyclin-dependent protein kinase activity | GO:0007346 regulation of mitotic cell cycle |	GO:0004861 cyclin-dependent protein kinase inhibitor activity |			orf19.12338|IPF22402.1|IPF13350.2|Contig4-2619_0014|Contig4-2619_0015|orf6.112|orf6.3833|CA2079|CaO19.4874|MNN23
orf19.3230	0.446459	0.00475915	BOI2	Predicted ORF in Assemblies 19, 20 and 21; mutation confers hypersensitivity to toxic ergosterol analog		GO:0030010 establishment of cell polarity | GO:0007266 Rho protein signal transduction | GO:0042493 response to drug | GO:0007118 budding cell apical bud growth | GO:0007109 cytokinesis, completion of separation |		GO:0005935 cellular bud neck |		orf19.11020|IPF23723.1|IPF6425.1|Contig4-2990_0016|orf6.4282|CA2395|CaO19.3536|CaO19.11020|IPF6425
orf19.4746	0.44917	0.0079752	JIP5	Protein not essential for viability; downregulated during core stress response				GO:0005730 nucleolus |		orf19.11105|IPF23669.1|IPF5178.2|Contig4-1830_0001|orf6.1514|CA0528|CaO19.3622|CaO19.11105
orf19.7367	0.45269	0.000965936	UBP1	Protein described as ubiquitin carboxyl-1-terminal hydrolase		GO:0016579 protein deubiquitination |	GO:0004843 ubiquitin-specific protease activity |	GO:0005783 endoplasmic reticulum |		orf19.12397|IPF22211.1|IPF15618.2|Contig4-2611_0003|Contig4-2611_0004|orf6.5911|YNL247WA|CA3601|CaO19.12397|CaO19.4931|IPF15618
orf19.2417	0.454289	0.024457	SMC5	Predicted ORF in Assemblies 19, 20 and 21; similar to S. cerevisiae Yol034wp, which is involved in DNA repair; transposon mutation affects filamentous growth		GO:0030447 filamentous growth | GO:0008283 cell proliferation | GO:0006281 DNA repair |		GO:0030915 Smc5-Smc6 complex | GO:0005634 nucleus |		orf19.11750|IPF22968.1|IPF8739.2|Contig4-2872_0006|orf6.3112|orf6.3483|CA1552|CaO19.4274|IPF8739.1
orf19.2516	0.456917	0.0137568		Predicted ORF in Assemblies 19, 20 and 21		GO:0006457 protein folding |	GO:0003756 protein disulfide isomerase activity | GO:0015035 protein disulfide oxidoreductase activity |	GO:0005788 endoplasmic reticulum lumen | GO:0005783 endoplasmic reticulum |		orf19.8015|IPF19789.1|IPF6369.3|orf6.246|orf6.6279|CA3883|CaO19.385
orf19.169	0.457149	0.013731	CHO2	Putative phosphatidyl-ethanolamine N-methyltransferase; fungal-specific (no human or murine homolog); amphotericin B repressed		GO:0006656 phosphatidylcholine biosynthetic process |	GO:0004481 methylene-fatty-acyl-phospholipid synthase activity | GO:0004608 phosphatidylethanolamine N-methyltransferase activity |	GO:0005783 endoplasmic reticulum |		orf19.8199|IPF11572.1|IPF19320.2|Contig4-2182_0003|orf6.371|orf6.4718|CA2712|CaO19.568
orf19.7401	0.460795	0.0203259	ISW2	Protein required for chlamydospore formation, not essential for viability; repressed upon high-level peroxide stress; similar to S. cerevisiae Isw2p, which is an ATPase involved in chromatin remodeling		GO:0001410 chlamydospore formation | GO:0006348 chromatin silencing at telomere | GO:0060195 negative regulation of antisense RNA transcription | GO:0046020 negative regulation of transcription from RNA polymerase II promoter by pheromones | GO:0016584 nucleosome positioning | GO:0006338 chromatin remodeling | GO:0000183 chromatin silencing at rDNA |	GO:0003697 single-stranded DNA binding | GO:0015616 DNA translocase activity |	GO:0008623 chromatin accessibility complex |		orf19.10393|IPF24441.1|IPF3239.1|Contig4-2826_0004|orf6.4384|CA2472|CaO19.2875|CaO19.10393|IPF3239
orf19.1233	0.462491	0.0363481	ADE4	Predicted ORF in Assemblies 19, 20 and 21; flucytosine induced		GO:0006189 'de novo' IMP biosynthetic process |	GO:0004044 amidophosphoribosyltransferase activity |	GO:0005737 cytoplasm |		orf19.10549|IPF24325.1|IPF8494.2|Contig4-3098_0056|orf6.7768|CA5062|CaO19.3031|SEC62|CaO19.10549
orf19.4278	0.466976	0.000465293		Predicted ORF in Assemblies 19, 20 and 21						orf19.8985|IPF25899.1|IPF6717.2|Contig4-2963_0006|orf6.6378|VAC7.3|CA3951|CaO19.8985|CaO19.1409
orf19.2003	0.469446	0.0207332	HNM1	Predicted ORF in Assemblies 19, 20 and 21; mutation confers hypersensitivity to toxic ergosterol analog; shows colony morphology-related gene regulation by Ssn6p; clade-associated gene expression		GO:0015871 choline transport | GO:0042493 response to drug |	GO:0015220 choline transmembrane transporter activity |	GO:0005886 plasma membrane |		orf19.11179|IPF23573.1|IPF8065.2|Contig4-1953_0003|Contig4-1953_0004|orf6.2143|orf6.2882|CA0932|CaJ7.0310|CaO19.3695|EPT1|CaO19_3695|CaJ7_0310
orf19.3431	0.472866	0.00857983		Predicted ORF in Assemblies 19, 20 and 21		GO:0006264 mitochondrial DNA replication |		GO:0005739 mitochondrion |		IPF4033.2|Contig4-2897_0016|orf6.5328|CA3151|CaO19.6167|IPF4033
orf19.4963	0.473623	0.0066464		Predicted ORF in Assemblies 19, 20 and 21				GO:0005634 nucleus | GO:0005737 cytoplasm |		orf19.9593|IPF25276.1|IPF7452.1|Contig4-3065_0027|orf6.5984|CA3654|CaO19.9593|CaO19.2045|IPF7452
orf19.7625	0.474861	0.0421607	PGA1	Putative GPI-anchored protein of unknown function; induced during cell wall regeneration				GO:0009986 cell surface |		orf19.7802|IPF19595.2|IPF19594.1|Contig4-2571_0007|orf6.2905|orf6.628|CA1414|CaO19.169
orf19.7383	0.476936	0.0454699	MNN9	Protein of N-linked outer-chain mannan biosynthesis; mutant has defective cell wall; required for wild-type hyphal growth; mutant is hygromycin B sensitive and vanadate resistant; has N-terminal membrane-spanning segment (positions 18-34)		GO:0007047 cell wall organization | GO:0000032 cell wall mannoprotein biosynthetic process | GO:0042493 response to drug | GO:0000917 barrier septum formation | GO:0006487 protein amino acid N-linked glycosylation |	GO:0000030 mannosyltransferase activity | GO:0000009 alpha-1,6-mannosyltransferase activity |	GO:0016021 integral to membrane | GO:0000136 alpha-1,6-mannosyltransferase complex |		CYTB5|orf6.8505|orf6.8504|IPF443.1|Contig4-2871_0008|CA5645|CaJ7.0084|CaO19.7049|CaJ7_0084
orf19.3322	0.47723	0.00944214	DUT1	dUTP pyrophosphatase; converts dUTP to dUMP and pyrophosphate; cell-cycle regulated if expressed in S. cerevisiae; upstream MluI and SCB transcription regulatory elements; induced by 17-beta-estradiol, ethynyl estradiol, macrophage		GO:0006260 DNA replication | GO:0009213 pyrimidine deoxyribonucleoside triphosphate catabolic process |	GO:0004170 dUTP diphosphatase activity |	GO:0005634 nucleus | GO:0005737 cytoplasm |		orf19.11216|ERG251|IPF23536.1|IPF9179.2|Contig4-3070_0024|orf6.1690|CA0642|CaO19.11216|CaO19.3732
orf19.5175	0.478452	0.0436356		Predicted ORF in Assemblies 19, 20 and 21		GO:0006378 mRNA polyadenylation | GO:0030433 ER-associated protein catabolic process |	GO:0004842 ubiquitin-protein ligase activity |	GO:0030176 integral to endoplasmic reticulum membrane | GO:0000837 Doa10p ubiquitin ligase complex | GO:0005637 nuclear inner membrane |		orf19.9166|IPF25723.1|IPF3764.2|Contig4-3095_0045|orf6.1086|orf6.1911|CA0300|CaO19.9166|CaO19.1598
orf19.3895	0.479018	8.18109e-06	CHT2	Chitinase; putative N-terminal catalytic domain, GPI anchor, O-mannosylated region, signal peptide; 3 N-glycosylation motifs; downregulated in core caspofungin response; induced in yeast-form cells; Cyr1p-, Efg1p-, pH-regulated		GO:0007109 cytokinesis, completion of separation | GO:0030448 hyphal growth | GO:0030447 filamentous growth |	GO:0004568 chitinase activity |	GO:0009986 cell surface | GO:0030445 yeast-form cell wall | GO:0009277 fungal-type cell wall | GO:0005635 nuclear envelope | GO:0005576 extracellular region | GO:0005783 endoplasmic reticulum |		orf19.12645|IPF22052.1|IPF5398.1|Contig4-2348_0004|orf6.6958|CA4418|CaJ7.0323|CaO19.12645|CaO19.5178|CaO19_5178|CaJ7_0323
orf19.4558	0.479026	0.0109351		Predicted ORF from Assembly 19; merged with orf19.2775 in Assembly 20						orf19.9199|IPF25638.1|IPF4255.2|Contig4-2997_0019|orf6.6441|CA4005|CaO19.9199|CaO19.1631
orf19.3478	0.479171	0.00234133	NIP7	Protein described as a nucleolar protein with role in ribosomal assembly; hyphal induced		GO:0000027 ribosomal large subunit assembly | GO:0006364 rRNA processing | GO:0042273 ribosomal large subunit biogenesis |	GO:0005515 protein binding |	GO:0005730 nucleolus | GO:0030687 preribosome, large subunit precursor |		orf19.13173|orf6.2091|SHMII|IPF21460.1|IPF15120.2|Contig4-2858_0010|CA0895|CaO19.5750|CaO19.13173
orf19.3463	0.480215	0.0210472		Predicted ORF in Assemblies 19, 20 and 21		GO:0030437 ascospore formation | GO:0000054 ribosome export from nucleus | GO:0000747 conjugation with cellular fusion |		GO:0043332 mating projection tip | GO:0005737 cytoplasm |		IPF2493.1|Contig4-2988_0006|orf6.8730|CA5823|COQ1|CaO19.7478
orf19.6167	0.480796	0.000395784	AYR1	Protein described as putative oxidoreductase; transcriptionally induced by interaction with macrophage		GO:0006654 phosphatidic acid biosynthetic process |	GO:0000140 acylglycerone-phosphate reductase activity |	GO:0005811 lipid particle | GO:0005783 endoplasmic reticulum | GO:0005741 mitochondrial outer membrane |		IPF7947.1|Contig4-2790_0002|orf6.6214|CA3843|CaO19.6602|FMP53|IPF7947
orf19.6862	0.484296	0.0492001		Predicted ORF in Assemblies 19, 20 and 21; mutation confers hypersensitivity to 5-fluorocytosine (5-FC), 5-fluorouracil (5-FU), and tubercidin (7-deazaadenosine)		GO:0042493 response to drug | GO:0006364 rRNA processing | GO:0000054 ribosome export from nucleus | GO:0000027 ribosomal large subunit assembly |		GO:0005654 nucleoplasm |		orf19.8260|IPF19831.2|IPF15149.2|Contig4-2298_0010|orf6.2713|orf6.313|orf6.3536|CA1855|CaO19.646
orf19.1403	0.485851	0.0434846		Predicted ORF in Assemblies 19, 20 and 21		GO:0006839 mitochondrial transport | GO:0015867 ATP transport | GO:0015866 ADP transport |	GO:0005471 ATP | GO:0005509 calcium ion binding |	GO:0005743 mitochondrial inner membrane | GO:0005739 mitochondrion |		orf19.9003|IPF25909.1|IPF9376.1|Contig4-2598_0001|orf6.6396|CA3966|CaO19.1427|CaO19.9003|IPF9376
orf19.5343	0.487066	6.07688e-05	ASH1	GATA-like transcription factor; localizes to nuclei of daughter cells and hyphal tip cells; required for wild-type virulence but not kidney colonization in a mouse model of systemic infection; required for wild-type filamentous growth		GO:0030447 filamentous growth | GO:0009405 pathogenesis | GO:0000122 negative regulation of transcription from RNA polymerase II promoter | GO:0007124 pseudohyphal growth |	GO:0003700 transcription factor activity | GO:0016564 transcription repressor activity | GO:0016566 specific transcriptional repressor activity |	GO:0005634 nucleus |		orf19.9158|IPF25789.1|IPF13128.2|Contig4-3005_0008|orf6.5335|CA3160|CaO19.1585|CaO19.9158
orf19.7041	0.489351	0.00209277		Putative protein of unknown function; heterozygous null mutant exhibits hypersensitivity to parnafungin and cordycepin in the C. albicans fitness test; predicted ORF in Assemblies 19, 20 and 21		GO:0008033 tRNA processing | GO:0006379 mRNA cleavage | GO:0006378 mRNA polyadenylation | GO:0030847 termination of RNA polymerase II transcription, poly(A)-independent | GO:0030846 termination of RNA polymerase II transcription, poly(A)-coupled | GO:0042493 response to drug |		GO:0005847 mRNA cleavage and polyadenylation specificity factor complex |		orf19.8981|IPF25937.1|IPF11587.2|Contig4-2113_0002|orf6.5356|CA3175|CaO19.8981|CaO19.1403|IPF11587
orf19.2371	0.489461	0.00870397		Putative Gag protein of retrotransposon Tca2; separated by a stop codon from Pol protein orf19.2372; both likely translated as single polyprotein that includes nucleocapsid-like protein (Gag), reverse transcriptase, protease, and integrase						orf19.14075|IPF20330.1|IPF8931.1|Contig4-2621_0007|Contig4-2621_0008|orf6.8848|CA5922|CaO19.14075|MRS6|CaO19.6783
orf19.506	0.489851	0.000728046	YDJ1	Predicted ORF in Assemblies 19, 20 and 21; heavy metal (cadmium) stress-induced		GO:0045047 protein targeting to ER | GO:0042026 protein refolding | GO:0006458 'de novo' protein folding | GO:0042493 response to drug | GO:0030433 ER-associated protein catabolic process | GO:0006626 protein targeting to mitochondrion |	GO:0051082 unfolded protein binding | GO:0001671 ATPase activator activity |	GO:0005829 cytosol | GO:0048471 perinuclear region of cytoplasm | GO:0005792 microsome |		orf19.10653|IPF18322.2|IPF3261.2|Contig4-3009_0007|orf6.1852|orf6.5878|CA0741|SMY2|CaO19.3141|IPF3261
orf19.6871	0.490259	0.000568709		Predicted ORF in Assemblies 19, 20 and 21				GO:0005737 cytoplasm |		IPF20936.1|IPF4885.1|Contig4-2747_0006|orf6.6072|CA3688|YIP3|YIP3.3
orf19.1979	0.491172	0.00378012	GIT1	Putative glycerophosphoinositol permease; fungal-specific (no human or murine homolog); alkaline downregulated; transcription is specific to white cell type; caspofungin repressed; macrophage/pseudohyphal-repressed		GO:0015914 phospholipid transport | GO:0006817 phosphate transport |	GO:0005548 phospholipid transporter activity | GO:0005315 inorganic phosphate transmembrane transporter activity |	GO:0005886 plasma membrane | GO:0016020 membrane |		IPF2132.2|Contig4-3097_0056|Contig4-3097_0057|orf6.8102|CA5328|CaJ7.0435|CaO19_7202|CaJ7_0435|RER1|CaO19.7202
orf19.2688	0.493223	0.00551764	NAN1	Predicted ORF in Assemblies 19, 20 and 21; physically interacts with TAP-tagged Nop1p		GO:0045943 positive regulation of transcription from RNA polymerase I promoter | GO:0000462 maturation of SSU-rRNA from tricistronic rRNA transcript (SSU-rRNA, 5.8S rRNA, LSU-rRNA) |	GO:0030515 snoRNA binding |	GO:0005732 small nucleolar ribonucleoprotein complex | GO:0033553 rDNA heterochromatin | GO:0030869 RENT complex | GO:0034455 t-UTP complex | GO:0032040 small-subunit processome |		orf19.13672|IPF20862.1|IPF9318.1|Contig4-1932_0001|orf6.5443|CA3230|EMP24|CaO19.13672|CaO19.6293
orf19.6291	0.493447	0.00692188		Predicted ORF in Assemblies 19, 20 and 21		GO:0051276 chromosome organization |		GO:0005634 nucleus | GO:0005739 mitochondrion |		orf19.10377|IPF15769.2|IPF19740.1|Contig4-2764_0002|orf6.3271|orf6.730|CA1666|CaO19.2859
orf19.5867	0.495091	0.0435949	WSC1	Protein described as a cell wall component; increased mRNA abundance observed in cyr1 homozygous null mutant (yeast-form or hyphal cells)				GO:0009277 fungal-type cell wall |		orf19.10669|orf19.13883|orf6.1668|IPF3160.2|CA0627|CaO19.3160
orf19.6568	0.495609	0.00639876	SMC6	Predicted ORF in Assemblies 19, 20 and 21; cell-cycle regulated periodic mRNA expression; S. cerevisiae ortholog is not cell-cycle regulated		GO:0008283 cell proliferation | GO:0006281 DNA repair |		GO:0030915 Smc5-Smc6 complex | GO:0005739 mitochondrion | GO:0005634 nucleus |		orf19.11623|IPF14902.2|IPF28513.1|Contig4-2850_0001|orf6.234|orf6.5232|CA3086|CaO19.4147
orf19.4390	0.498416	0.0443171		Predicted ORF in Assemblies 19, 20 and 21; transcription is repressed in response to alpha pheromone in SpiderM medium; transcriptionally activated by Mnl1p under weak acid stress						orf19.11715|IPF22985.1|IPF7009.2|Contig4-2209_0005|orf6.6605|CA4134|CaO19.11715|CaO19.4240|COS162
orf19.5753	0.500649	0.010353	HGT10	Glycerol permease involved in glycerol uptake; member of the major facilitator superfamily; induced by osmotic stress, at low glucose in rich media, during cell wall regeneration; 12 membrane spans		GO:0015758 glucose transport | GO:0055085 transmembrane transport | GO:0008643 carbohydrate transport | GO:0015793 glycerol transport |	GO:0005355 glucose transmembrane transporter activity | GO:0051119 sugar transmembrane transporter activity | GO:0015295 solute |	GO:0005887 integral to plasma membrane | GO:0016020 membrane |		IPF2295.2|Contig4-3038_0014|Contig4-3038_0016|orf6.6774|CA4270|CaO19.6665|NIUP2|NUP2
orf19.7063	0.502429	0.0158544		Predicted ORF in Assemblies 19, 20 and 21		GO:0006400 tRNA modification |	GO:0008193 tRNA guanylyltransferase activity |	GO:0005634 nucleus | GO:0005737 cytoplasm |		orf19.8327|IPF26595.1|IPF12206.1|Contig4-2984_0022|orf6.1728|CA0662|SPC97|CaO19.708|CaO19.8327
orf19.568	0.504334	0.00152282	SPE2	Predicted ORF in Assemblies 19, 20 and 21; possibly adherence-induced		GO:0006597 spermine biosynthetic process | GO:0008295 spermidine biosynthetic process | GO:0015940 pantothenate biosynthetic process |	GO:0004014 adenosylmethionine decarboxylase activity |	GO:0005634 nucleus | GO:0005737 cytoplasm |		orf19.8293|IPF26634.1|IPF7699.2|Contig4-2917_0021|orf6.6569|CA4112|CaO19.676|BIM1|CaO19.8293
