# Supplementary material for: A phenotypic small-molecule screen identifies halogenated salicylanilides as inhibitors of fungal morphogenesis, biofilm formation and host cell invasion
Source: Sci Rep. 2018 Aug 1;8:11559. doi: 10.1038/s41598-018-29973-8 (PMC6070544; doi:10.1038/s41598-018-29973-8)
Supplement: Supplementary file 3 — Table S3 [file 41598_2018_29973_MOESM3_ESM.xlsx]

## Sheet: Feuil1
Name	Sequence 5' - 3'
qPCRact1FW	GCTTTTGGTGTTTGACGAGT
qPCRact1RV	GCTGTGTTTGTGTTTGTGTTG
qPCRicl1FW	CGCTTTGCCAGATTATGCCC
qPCRicl1RV	TCTTGTTCGTCAGCTGGCAT
qPCRmls1FW	CAGTGCCGGTTTGAACTGTG
qPCRmls1RV	AGGACATGAATGGAGCAGCC
qPCRmdr1FW	ACAGGTTTTCCCCGAAGTGT
qPCRmdr1RV	AGCAGTAGTAGCAGCACCAA
qPCRgdh2FW	ACAACATTGTCTGTGCGTGC
qPCRgdh2RV	CGTTGGATCCCAAATCCCCA
qPCRzrt2FW	AGATCCAGACGTGATGGGGA
qPCRzrt2RV	AACCGCCAAAGCAAGACCTA
qPCRerg25FW	TTTGGGCTGGTGCTGATCAT
qPCRerg25RV	GGACCAGCTTCGGTATCCAA
qPCRlac1FW	ACTGGATCAGGTGCTGAAGA
qPCRlac1RV	GGTTGTCCTACTTCCTCCTCC
qPCRcdc47FW	CAACCTGATTCTGCTGCTGC
qPCRcdc47RV	TGGCATTGCTCAAGGGAACA
